# Supplementary material for: Tracing the evolving dynamics and research hotspots of spinal cord injury and surgical decompression from 1975 to 2024: a bibliometric analysis
Source: Front Neurol. 2024 Aug 5;15:1442145. doi: 10.3389/fneur.2024.1442145 (PMC11330800; doi:10.3389/fneur.2024.1442145)
Supplement: Supplementary file 5 [file Data_Sheet_1.XLSX]

## Sheet: Supplemental File 1
FN Clarivate Analytics Web of Science
VR 1.0
PT J
AU Mirza	SK
Krengel	WF
Chapman	JR
Anderson	PA
Bailey	JC
Grady	MS
Yuan	HA
AF Mirza	SK
Krengel	WF
Chapman	JR
Anderson	PA
Bailey	JC
Grady	MS
Yuan	HA
TI Early versus delayed surgery for acute cervical spinal cord injury
SO CLINICAL ORTHOPAEDICS AND RELATED RESEARCH
LA English
DT Article
ID SEVERITY SCORE; RECOVERY; DECOMPRESSION; TRAUMA; MOTOR; DISLOCATIONS;
OLDER; METHYLPREDNISOLONE; COMPRESSION; TETRAPLEGIA
AB The optimal timing of surgical intervention in cervical spinal cord injuries has not been defined. The goals of the study were to investigate changes in neurologic status	length of hospitalization	and acute complications associated with surgery within 3 days of injury versus surgery more than 3 days after the injury. All patients undergoing surgical treatment for an acute cervical spinal injury with neurologic deficit at two institutions between March 1989 and May 1991 were reviewed retrospectively. Forty-three patients initially were evaluated. At one institution	patients with neurologic spinal injuries had surgical intervention within 72 hours of injury. At the other institution	patients underwent immediate closed reduction with subsequent observation of neurologic status for 10 to 14 days before undergoing surgical stabilization. This study indicates that patients who sustain acute traumatic injuries of the cervical spine with associated neurologic deficit may benefit from surgical decompression and stabilization within 72 hours of injury. Surgery within 72 hours of inj…
C1 Univ Washington	Harborview Med Ctr	Sch Med	Dept Orthopaed Surg	Seattle	WA 98104 USA.
Univ Washington	Harborview Med Ctr	Sch Med	Dept Neurol Surg	Seattle	WA 98104 USA.
NW Spine Ctr	Seattle	WA USA.
Orthopaed Int	Seattle	WA USA.
Univ Massachusetts	Med Ctr	Dept Orthopaed Surg	Amherst	MA 01003 USA.
SUNY Syracuse	Dept Orthopaed Surg	Syracuse	NY USA.
C3 University of Washington; University of Washington Seattle; Harborview
Medical Center; Harborview Medical Center; University of Washington;
University of Washington Seattle; University of Massachusetts System;
University of Massachusetts Amherst; State University of New York (SUNY)
System
RP Mirza	SK (corresponding author)	Univ Washington	Harborview Med Ctr	Sch Med	Dept Orthopaed Surg	325 9Th Ave	Seattle	WA 98104 USA.
CR ALANDER DH	1994	SPINE	V19	P2299	DOI 10.1097/00007632-199410150-00008
American Spinal Injury Association/International Medical Society of Paraplegia	1992	STAND NEUR FUNCT CLA
ANDERSON DK	1988	J NEUROSURG	V69	P562	DOI 10.3171/jns.1988.69.4.0562
ANDERSON PA	1992	J BONE JOINT SURG AM	V74A	P683	DOI 10.2106/00004623-199274050-00007
BAKER SP	1974	J TRAUMA	V14	P187	DOI 10.1097/00005373-197403000-00001
BALENTINE JD	1978	LAB INVEST	V39	P236
Bassett G	1996	SPINE	V21	P1996	DOI 10.1097/00007632-199609010-00012
BOHLMAN HH	1979	J BONE JOINT SURG AM	V61	P1119	DOI 10.2106/00004623-197961080-00001
BOHLMAN HH	1979	JOHNS HOPKINS MED J	V145	P115
BOHLMAN HH	1992	J BONE JOINT SURG AM	V74A	P671	DOI 10.2106/00004623-199274050-00006
BONE LB	1989	J BONE JOINT SURG AM	V71A	P336	DOI 10.2106/00004623-198971030-00004
BRACKEN MB	1984	JAMA-J AM MED ASSOC	V251	P45	DOI 10.1001/jama.251.1.45
BRACKEN MB	1981	AM J EPIDEMIOL	V113	P615	DOI 10.1093/oxfordjournals.aje.a113140
BRACKEN MB	1992	J NEUROSURG	V76	P23	DOI 10.3171/jns.1992.76.1.0023
BRACKEN MB	1990	NEW ENGL J MED	V322	P1406
BRAUGHLER JM	1982	DRUG METAB DISPOS	V10	P551
BRUNETTE DD	1987	J TRAUMA	V27	P445	DOI 10.1097/00005373-198704000-00020
*COMM INJ SCAL	1985	ABBR INJ SCAL 1985 R
DELAMARTER RB	1995	J BONE JOINT SURG AM	V77A	P1042	DOI 10.2106/00004623-199507000-00010
DEVIVO MJ	1987	ARCH NEUROL-CHICAGO	V44	P872	DOI 10.1001/archneur.1987.00520200074023
DOLAN EJ	1980	J NEUROSURG	V53	P749	DOI 10.3171/jns.1980.53.6.0749
DONOVAN WH	1987	J NEUROSURG	V66	P690	DOI 10.3171/jns.1987.66.5.0690
DUCKER TB	1978	SURG NEUROL	V10	P71
DUCKER TB	1971	J NEUROSURG	V35	P700	DOI 10.3171/jns.1971.35.6.0700
DUCKER TB	1976	HDB CLIN NEUROLOGY	V25	P9
ERSMARK H	1988	J TRAUMA	V28	P407	DOI 10.1097/00005373-198803000-00020
FEHLINGS MG	1989	ELECTROEN CLIN NEURO	V74	P241	DOI 10.1016/0168-5597(89)90055-5
Frankel H L	1969	Paraplegia	V7	P179
FRANKLIN JL	1984	J BONE JOINT SURG AM	V66A	P1349	DOI 10.2106/00004623-198466090-00004
GEISLER FH	1991	NEW ENGL J MED	V324	P1829	DOI 10.1056/NEJM199106273242601
GILLINGHAM J	1976	J NEUROSURG	V44	P766
GREENSPAN L	1985	J TRAUMA	V25	P60	DOI 10.1097/00005373-198501000-00010
HALL ED	1982	SURG NEUROL	V18	P320	DOI 10.1016/0090-3019(82)90140-9
HEIDEN JS	1982	J NEUROSURG	V56	P699
KIWERSKI J	1981	PARAPLEGIA	V19	P31	DOI 10.1038/sc.1981.9
KIWERSKI J	1986	INT J REHABIL RES	V9	P149	DOI 10.1097/00004356-198606000-00005
KLEYN PJ	1984	PARAPLEGIA	V22	P271	DOI 10.1038/sc.1984.45
KRAUS JF	1975	J CHRON DIS	V28	P471	DOI 10.1016/0021-9681(75)90057-0
KRENGEL WF	1993	SPINE	V18	P2080	DOI 10.1097/00007632-199310001-00027
LUCAS JT	1979	AM SURGEON	V45	P151
MARSHALL LF	1987	J NEUROSURG	V66	P400	DOI 10.3171/jns.1987.66.3.0400
MCGUIRE RA	1987	J TRAUMA	V27	P525	DOI 10.1097/00005373-198705000-00012
Morgan T H	1971	Paraplegia	V9	P14
OAKES DD	1990	ARCH PHYS MED REHAB	V71	P637
RIVLIN AS	1978	SURG NEUROL	V10	P39
ROTH EJ	1992	PARAPLEGIA	V30	P520	DOI 10.1038/sc.1992.109
Schlegel J	1996	J ORTHOP TRAUMA	V10	P323	DOI 10.1097/00005131-199607000-00006
SHROSBREE RD	1979	PARAPLEGIA	V17	P212	DOI 10.1038/sc.1979.44
SPIVAK JM	1994	SPINE	V19	P2302	DOI 10.1097/00007632-199410150-00009
TARLOV IM	1954	AMA ARCH NEUROL PSY	V71	P271	DOI 10.1001/archneurpsyc.1954.02320390001001
TEASDALE G	1974	LANCET	V2	P81
TRAFTON PG	1982	SURG CLIN N AM	V62	P61
WAGNER FC	1982	J NEUROSURG	V56	P699	DOI 10.3171/jns.1982.56.5.0699
WATERS RL	1993	ARCH PHYS MED REHAB	V74	P242
WATERS RL	1992	ARCH PHYS MED REHAB	V73	P784
WILMOT CB	1986	PARAPLEGIA	V24	P148	DOI 10.1038/sc.1986.19
WINQUIST RA	1984	J BONE JOINT SURG AM	V66A	P529	DOI 10.2106/00004623-198466040-00006
YABLON IG	1991	SPINE	V16	pS518	DOI 10.1097/00007632-199110001-00012
NR 58
TC 113
Z9 147
U1 0
U2 2
PU LIPPINCOTT WILLIAMS & WILKINS
PI PHILADELPHIA
PA 530 WALNUT ST	PHILADELPHIA	PA 19106-3621 USA
SN 0009-921X
J9 CLIN ORTHOP RELAT R
JI Clin. Orthop. Rel. Res.
PD FEB
PY 1999
IS 359
BP 104
EP 114
DI 10.1097/00003086-199902000-00011
PG 11
WC Orthopedics; Surgery
WE Science Citation Index Expanded (SCI-EXPANDED)
SC Orthopedics; Surgery
GA 171BP
UT WOS:000078842800011
PM 10078133
DA 2024-05-07
ER
PT J
AU Vaccaro	AR
Daugherty	RJ
Sheehan	TP
Dante	SJ
Cotler	JM
Balderstrom	RA
Herbison	GJ
Northrup	BE
AF Vaccaro	AR
Daugherty	RJ
Sheehan	TP
Dante	SJ
Cotler	JM
Balderstrom	RA
Herbison	GJ
Northrup	BE
TI Neurologic outcome of early versus late surgery for cervical spinal cord
injury
SO SPINE
LA English
DT Article
DE cervical spine; decompression; timing
ID TRAUMATIC QUADRIPLEGIA; MULTICENTER; CALIFORNIA; FRACTURES; PROGNOSIS;
STRENGTH; TRIAL
AB Study Design. A prospective analysis evaluating neurologic outcome after early versus late surgery for cervical spinal cord trauma.
Objectives. The study was conducted to determine whether neurologic and functional outcome is improved in traumatic cervical spinal cord-injured patients (C3-T1	American Spinal Injury Association grades A-D) who had early surgery (<72 hours after spinal cord injury) compared with those patients who had late surgery (>5 days after spinal cord injury).
Summary of Background Data. There is considerable controversy as to the appropriate timing of surgical decompression and stabilization for cervical spinal cord trauma. There have been numerous retrospective studies	but no prospective studies	to determine whether neurologic outcome is best after early versus late surgical treatment for cervical spinal cord injury.
Methods. Patients meeting appropriate inclusion criteria were randomized to an early (<72 hours after spinal cord injury) or late (>5 days after spinal cord injury) surgical treatment protocol. The neurologic and functional outcomes were recorded from the acute hospital admission to the most recent follow-up.
Results. Comparison of the two groups showed no significant difference in length of acute postoperative intensive care stay	length of inpatient rehabilitation	or improvement in American Spinal Injury Association grade or motor score between early (mean	1.8 days) versus late (mena	16.8 days) surgery.
Conclusions. The results of this study reveal no significant neurologic benefit when cervical spinal cord decompression after trauma is performed less than 72 hours after injury (mean	1.8 days) as opposed to waiting longer than 5 days (mean	16.8 days).
C1 THOMAS JEFFERSON UNIV	JEFFERSON MED COLL	DEPT NEUROSURG	PHILADELPHIA	PA 19107 USA.
THOMAS JEFFERSON UNIV	JEFFERSON MED COLL	DEPT REHABIL MED	PHILADELPHIA	PA 19107 USA.
C3 Jefferson University; Jefferson University
RP THOMAS JEFFERSON UNIV	JEFFERSON MED COLL	DEPT ORTHOPAED SURG	PHILADELPHIA	PA 19107 USA.
CR AEBI M	1986	CLIN ORTHOP RELAT R	P244
BOHANNON RW	1992	J NEUROL NEUROSUR PS	V55	P982	DOI 10.1136/jnnp.55.10.982
BRACKEN MB	1990	NEW ENGL J MED	V322	P1405	DOI 10.1056/NEJM199005173222001
CHAPMAN JR	1994	ORTHOP CLIN N AM	V25	P595
COTLER JM	1993	SPINE	V18	P386	DOI 10.1097/00007632-199303000-00015
CROZIER KS	1991	ARCH PHYS MED REHAB	V72	P119
DITUNNO JF	1992	ARCH PHYS MED REHAB	V73	P431
DONOVAN WH	1992	PARAPLEGIA	V30	P533	DOI 10.1038/sc.1992.111
HEIDEN JS	1975	J NEUROSURG	V43	P732	DOI 10.3171/jns.1975.43.6.0732
Herbison GJ	1996	SPINAL CORD	V34	P543	DOI 10.1038/sc.1996.98
HESSELMANS LFGM	1993	NEUROMUSCULAR DISORD	V3	P319	DOI 10.1016/0960-8966(93)90025-F
JONSSON H	1991	ARCH ORTHOP TRAUM SU	V111	P1	DOI 10.1007/BF00390184
KIWERSKI J	1981	PARAPLEGIA	V19	P31	DOI 10.1038/sc.1981.9
LEVI L	1991	NEUROSURGERY	V29	P216	DOI 10.1227/00006123-199108000-00008
MARCIELLO MA	1995	J NEUROTRAUM	V12	P99	DOI 10.1089/neu.1995.12.99
MARSHALL LF	1987	J NEUROSURG	V66	P400	DOI 10.3171/jns.1987.66.3.0400
MARSHALL LF	1992	OUTCOME FOLLOWING TR	P13
MAYNARD FM	1979	J NEUROSURG	V50	P611	DOI 10.3171/jns.1979.50.5.0611
MILLER LS	1987	SPINE	V12	P831	DOI 10.1097/00007632-198711000-00001
MOXLEY RT	1994	RHEUM DIS CLIN N AM	V20	P827
PIAZZA MR	1991	COMPLICATIONS SPINAL	P105
RIZZOLO SJ	1994	SPINE	V19	P2288	DOI 10.1097/00007632-199410150-00007
SCOTT OM	1982	MUSCLE NERVE	V74	P242
TATOR CH	1991	J NEUROSURG	V75	P15	DOI 10.3171/jns.1991.75.1.0015
VANDERPLOEG RJO	1984	J NEUROL	V231	P200
YOUNG W	1992	J NEUROTRAUM	V9	pS397
NR 26
TC 199
Z9 246
U1 0
U2 11
PU LIPPINCOTT WILLIAMS & WILKINS
PI PHILADELPHIA
PA TWO COMMERCE SQ	2001 MARKET ST	PHILADELPHIA	PA 19103 USA
SN 0362-2436
EI 1528-1159
J9 SPINE
JI SPINE
PD NOV 15
PY 1997
VL 22
IS 22
BP 2609
EP 2613
DI 10.1097/00007632-199711150-00006
PG 5
WC Clinical Neurology; Orthopedics
WE Science Citation Index Expanded (SCI-EXPANDED)
SC Neurosciences & Neurology; Orthopedics
GA YG106
UT WOS:A1997YG10600006
PM 9399445
DA 2024-05-07
ER
PT J
AU Kishan	S
Vives	MJ
Reiter	MF
AF Kishan	S
Vives	MJ
Reiter	MF
TI Timing of surgery following spinal cord injury
SO JOURNAL OF SPINAL CORD MEDICINE
LA English
DT Review
DE spinal cord injuries; surgical intervention; fracture; laminectomy;
methylprednisolone; decompression
ID CERVICAL-SPINE; NEUROLOGICAL IMPROVEMENT; ANTERIOR DECOMPRESSION;
FRACTURE DISLOCATIONS; CONTROLLED-TRIAL; RECOVERY; MANAGEMENT;
METHYLPREDNISOLONE; STABILIZATION; TRAUMA
AB Background: The optimal timing for surgical intervention after traumatic spinal injuries with spinal cord injury remains unclear.
Design: Literature review.
Findings: Multiple laboratory investigations (in animal models) and many clinical studies suggest better neurological outcomes with early surgical intervention. Conclusive evidence (well-designed randomized	controlled studies)	however	is lacking	partly due to the logistics involved in executing such an investigation. Early surgery also appears to decrease the incidence of complications	reduces hospital stay	and helps reduce costs associated with acute management.
Conclusion: Early surgical treatment is beneficial in terms of reducing complications	length of stay	and hospital costs. Further studies are needed to clearly demonstrate the impact of operative timing on neurological outcome.
C1 Univ Med & Dent New Jersey	New Jersey Med Sch	Dept Orthopaed	Newark	NJ 07103 USA.
C3 Rutgers University System; Rutgers University New Brunswick; Rutgers
University Biomedical & Health Sciences
RP Univ Med & Dent New Jersey	New Jersey Med Sch	Dept Orthopaed	90 Bergen St	Suite 1200	Newark	NJ 07103 USA.
EM vivesmj@umdnj.edu
CR AEBI M	1986	CLIN ORTHOP RELAT R	P244
Bassett G	1996	SPINE	V21	P1996	DOI 10.1097/00007632-199609010-00012
BEDBROOK GM	1979	J BONE JOINT SURG BR	V61	P267	DOI 10.1302/0301-620X.61B3.225332
Bernbeck J	2000	SURGERY OF SPINAL TRAUMA	P45
BOHLMAN HH	1979	J BONE JOINT SURG AM	V61	P1119	DOI 10.2106/00004623-197961080-00001
BOHLMAN HH	1979	JOHNS HOPKINS MED J	V145	P115
BOHLMAN HH	1985	J BONE JOINT SURG AM	V67A	P360	DOI 10.2106/00004623-198567030-00002
BOHLMAN HH	1992	J BONE JOINT SURG AM	V74A	P671	DOI 10.2106/00004623-199274050-00006
BONE L	1986	J BONE JOINT SURG AM	V68A	P945	DOI 10.2106/00004623-198668060-00023
BONE LB	1989	J BONE JOINT SURG AM	V71A	P336	DOI 10.2106/00004623-198971030-00004
BRACKEN MB	1990	NEW ENGL J MED	V322	P1405	DOI 10.1056/NEJM199005173222001
Bracken MB	1997	JAMA-J AM MED ASSOC	V277	P1597	DOI 10.1001/jama.277.20.1597
Campagnolo D I	1997	J Spinal Cord Med	V20	P331
Carlson GD	1997	J NEUROTRAUM	V14	P951	DOI 10.1089/neu.1997.14.951
Coleman WP	2000	J SPINAL DISORD	V13	P185	DOI 10.1097/00002517-200006000-00001
COOPER PR	1998	CERVICAL SPINE	P551
DELAMARTER RB	1995	J BONE JOINT SURG AM	V77A	P1042	DOI 10.2106/00004623-199507000-00010
DEMOPOULOS HB	1980	ACTA PHYSIOL SCAND	P91
DOLAN EJ	1980	J NEUROSURG	V53	P749	DOI 10.3171/jns.1980.53.6.0749
DUCKER TB	1978	SURG NEUROL	V10	P71
FADEN AI	1990	ANN NEUROL	V27	P67	DOI 10.1002/ana.410270111
Fehlings MG	1999	J NEUROSURG	V91	P1	DOI 10.3171/spi.1999.91.1.0001
FISHBURN MJ	1990	ARCH PHYS MED REHAB	V71	P197
Frankel H L	1969	Paraplegia	V7	P179
GEISLER F	2003	ANN M N AM SPIN SOC
GEISLER FH	1991	NEW ENGL J MED	V324	P1829	DOI 10.1056/NEJM199106273242601
Guest J	2002	J NEUROSURG	V97	P25	DOI 10.3171/spi.2002.97.1.0025
GUHA A	1987	PARAPLEGIA	V25	P324	DOI 10.1038/sc.1987.61
HADLEY MN	1992	NEUROSURGERY	V30	P661
HALL ED	1987	BRAIN RES	V435	P174	DOI 10.1016/0006-8993(87)91599-X
Hall ED	1988	J NEUROTRAUM	V5	P81	DOI 10.1089/neu.1988.5.81
HEIDEN JS	1975	J NEUROSURG	V43	P732	DOI 10.3171/jns.1975.43.6.0732
Hurlbert RJ	2000	J NEUROSURG	V93	P1	DOI 10.3171/spi.2000.93.1.0001
JACOBS RR	1980	SPINE	V5	P463	DOI 10.1097/00007632-198009000-00012
JANSSEN L	1989	SPINE	V14	P23	DOI 10.1097/00007632-198901000-00005
JOHNSON KD	1985	J TRAUMA	V25	P375	DOI 10.1097/00005373-198505000-00001
KIWERSKI J	1981	PARAPLEGIA	V19	P31	DOI 10.1038/sc.1981.9
KRENGEL WF	1993	SPINE	V18	P2080	DOI 10.1097/00007632-199310001-00027
LEVI L	1991	NEUROSURGERY	V29	P216	DOI 10.1227/00006123-199108000-00008
MAIMAN DJ	1984	NEUROSURGERY	V14	P302	DOI 10.1227/00006123-198403000-00007
MARSHALL LF	1987	J NEUROSURG	V66	P400	DOI 10.3171/jns.1987.66.3.0400
MCBROOM RJ	1995	ORTHOP T	V19	P149
MCEVOY RD	1985	SPINE	V10	P631	DOI 10.1097/00007632-198509000-00007
McLain RF	1999	SPINE	V24	P1646	DOI 10.1097/00007632-199908150-00005
MERLI GJ	1992	PARAPLEGIA	V30	P558	DOI 10.1038/sc.1992.115
Mirza SK	1999	CLIN ORTHOP RELAT R	P104	DOI 10.1097/00003086-199902000-00011
National Institute on Disability and Rehabilitation Research Consensus Statement	1992	J Am Paraplegia Soc	V15	P194	DOI DOI 10.1080/01952307.1992.11735873
Nesathurai S	1998	J TRAUMA	V45	P1088	DOI 10.1097/00005373-199812000-00021
Petitjean ME	1998	ANN FR ANESTH	V17	P114	DOI 10.1016/S0750-7658(98)80058-0
RABINOWITZ RS	1996	AM AC ORTH SURG ANN
RIVIN AS	1978	J NEUROSURG	V49	P844
Schlegel J	1996	J ORTHOP TRAUMA	V10	P323	DOI 10.1097/00005131-199607000-00006
SHROSBREE RD	1979	PARAPLEGIA	V17	P212	DOI 10.1038/sc.1979.44
SONNTAG VKH	1995	CONT MANAGEMENT SPIN	P97
TARLOV IM	1954	AMA ARCH NEUROL PSY	V71	P588	DOI 10.1001/archneurpsyc.1954.02320410050004
Tator CH	1999	J NEUROSURG	V91	P12	DOI 10.3171/spi.1999.91.1.0012
TATOR CH	1991	J NEUROSURG	V75	P15	DOI 10.3171/jns.1991.75.1.0015
Vaccaro AR	1997	SPINE	V22	P2609	DOI 10.1097/00007632-199711150-00006
VIVES MJ	2003	FRACTURES CERVICAL T	P57
WATERS RL	1993	ARCH PHYS MED REHAB	V74	P242
WATERS RL	1992	ARCH PHYS MED REHAB	V73	P784
Wilberger J E	1991	J Neurotrauma	V8 Suppl 1	pS21
WILMOT CB	1986	PARAPLEGIA	V24	P148	DOI 10.1038/sc.1986.19
WOLF A	1991	J NEUROSURG	V75	P883	DOI 10.3171/jns.1991.75.6.0883
YABLON IG	1991	SPINE	V16	pS518	DOI 10.1097/00007632-199110001-00012
Young AE	2004	SPINAL CORD	V42	P248	DOI 10.1038/sj.sc.3101598
YOUNG W	1995	CONT MANAGEMENT SPIN	P28
NR 67
TC 15
Z9 21
U1 0
U2 5
PU TAYLOR & FRANCIS LTD
PI ABINGDON
PA 2-4 PARK SQUARE	MILTON PARK	ABINGDON OR14 4RN	OXON	ENGLAND
SN 1079-0268
EI 2045-7723
J9 J SPINAL CORD MED
JI J. Spinal Cord. Med.
PY 2005
VL 28
IS 1
BP 11
EP 19
DI 10.1080/10790268.2005.11753793
PG 9
WC Clinical Neurology
WE Science Citation Index Expanded (SCI-EXPANDED)
SC Neurosciences & Neurology
GA 005PF
UT WOS:000234835600006
PM 15832899
DA 2024-05-07
ER
PT J
AU Zhu	H
Feng	YP
Young	W
You	SW
Shen	XF
Liu	YS
Ju	G
AF Zhu Hui
Feng Ya-ping
Young Wise
You Si-wei
Shen Xue-feng
Liu Yan-sheng
Ju Gong
TI Early neurosurgical intervention of spinal cord contusion: an analysis
of 30 cases
SO CHINESE MEDICAL JOURNAL
LA English
DT Article
DE spinal cord; contusion; neurosurgery; rehabilitation
ID WALKING INDEX; INJURY WISCI; INOSINE
AB Background The incidence of spinal injury with spinal cord contusion is high in developed countries and is now growing in China. Furthermore	spinal cord injury happens mostly in young people who have a long life expectance. A large number of patients thus are wheelchair bound for the rest of their lives. Therefore	spinal cord injury has aroused great concern worldwide. Despite great efforts	recovery from spinal cord injury remains unsatisfactory. Based on the pathology of spinal cord contusion	an idea of early neurosurgical intervention has been formulated in this study.
Methods A total of 30 patients with "complete" spinal cord injury or classified as American Spinal Injury Association (ASIA)-A were studied. Orthopedic treatment of the injured vertebra(e)	internal fixation of the vertebral column	and bilateral laminectomy for epidural decompression were followed directly by neurosurgical management	including separation of the arachnoid adhesion to restore cerebrospinal fluid flow and debridement of the spinal cord necrotic tissue with concomitant intramedullary decompression. Rehabilitation started 17 days after the operation. The final outcome was evaluated after 3 months of rehabilitation. Pearson chi-square analysis was used for statistical analysis.
Results All the patients recovered some ability to walk. The least recovered patients were able to walk with a wheeled weight support and help in stabilizing the weight bearing knee joint (12 cases	40%). Thirteen patients (43%) were able to walk with a pair of crutches	a stick or without any support. The timing of the operation after injury was important. An optimal operation time window was identified at 4-14 days after injury.
Conclusions Early neurosurgical intervention of spinal cord contusion followed by rehabilitation can significantly improve the locomotion of the patients. It is a new idea of a therapeutic approach for spinal cord contusion and has been proven to be very successful.
C1 [You Si-wei; Shen Xue-feng; Ju Gong] Fourth Mil Med Univ	Inst Neurosci	Xian 710032	Shaanxi	Peoples R China.
[Zhu Hui; Feng Ya-ping; Liu Yan-sheng] PLA Kunming Gen Hosp	Clin Ctr Spinal Cord Injury	Kunming 650032	Yunnan	Peoples R China.
[Young Wise] Univ Hong Kong	LKS Fac Med	Dept Anat	Hong Kong	Hong Kong	Peoples R China.
[Young Wise] Rutgers State Univ	WM Keck Ctr Collaborat Neurosci	Piscataway	NJ 08854 USA.
C3 Air Force Military Medical University; University of Hong Kong; Rutgers
University System; Rutgers University New Brunswick
RP Ju	G (corresponding author)	Fourth Mil Med Univ	Inst Neurosci	Xian 710032	Shaanxi	Peoples R China.
EM xfshen@fmmu.edu.cn; jugong@fmmu.edu.cn
FU National Basic Research Program of China [2003CB515301]; PLA National
Military Medial Research Fund [06MA 148]
FX ZHU Hui and FENG Ya-ping contributed to this Study equally. This study
was supported by grants frorn the National Basic Research Program of
China (No. 2003CB515301) and the PLA National Military Medial Research
Fund (No. 06MA 148).
CR Adams MM	2006	J SPINAL CORD MED	V29	P167	DOI 10.1080/10790268.2006.11753860
Beattie MS	2000	CONT NEUROS	P1
Benowitz LI	2002	PROG BRAIN RES	V137	P389
Blesch A	2002	PROG BRAIN RES	V137	P415
Ditunno JF	2000	SPINAL CORD	V38	P234	DOI 10.1038/sj.sc.3100993
Ditunno PL	2001	SPINAL CORD	V39	P654	DOI 10.1038/sj.sc.3101223
Field-Fote EC	2001	J REHABIL MED	V33	P177	DOI 10.1080/165019701750300645
Grillner S	2002	PROG BRAIN RES	V137	P97
HICKS AL	2005	SPINAL CORD	V43	P192
Ip NY	1996	ANNU REV NEUROSCI	V19	P491
KLEIN R	1994	NATURE	V368	P249	DOI 10.1038/368249a0
Liu F	2006	SPINAL CORD	V44	P421	DOI 10.1038/sj.sc.3101878
Lu JK	2000	SPINE	V25	P1859	DOI 10.1097/00007632-200007150-00022
Lünenburger L	2006	EXP BRAIN RES	V174	P638	DOI 10.1007/s00221-006-0509-4
Matsumura A	2008	SPINE J	V8	P534	DOI 10.1016/j.spinee.2007.01.009
Morganti B	2005	SPINAL CORD	V43	P27	DOI 10.1038/sj.sc.3101658
Ohta S	2005	SPINE	V30	P1154	DOI 10.1097/01.brs.0000162402.79482.fd
Orlovsky G. N.	1999	NEURONAL CONTROL LOC	P205
PERKINS PG	1988	INJURY	V19	P397	DOI 10.1016/0020-1383(88)90132-5
Profyris C	2004	NEUROBIOL DIS	V15	P415	DOI 10.1016/j.nbd.2003.11.015
Ravikumar R	2007	J NEUROTRAUM	V24	P1618	DOI 10.1089/neu.2007.0329
Rosenthal A	1999	NEURON	V22	P201	DOI 10.1016/S0896-6273(00)81077-6
Shi M	2002	NEUROREPORT	V13	P477	DOI 10.1097/00001756-200203250-00024
TATOR CH	1991	NEUROCHIRURGIE	V37	P291
Tripathi R	2007	GLIA	V55	P698	DOI 10.1002/glia.20491
van Hedel HJA	2007	NEUROREHAB NEURAL RE	V21	P295	DOI 10.1177/1545968306297861
NR 26
TC 34
Z9 44
U1 0
U2 6
PU LIPPINCOTT WILLIAMS & WILKINS
PI PHILADELPHIA
PA TWO COMMERCE SQ	2001 MARKET ST	PHILADELPHIA	PA 19103 USA
SN 0366-6999
EI 2542-5641
J9 CHINESE MED J-PEKING
JI Chin. Med. J.
PD DEC 20
PY 2008
VL 121
IS 24
BP 2473
EP 2478
DI 10.1097/00029330-200812020-00002
PG 6
WC Medicine	General & Internal
WE Science Citation Index Expanded (SCI-EXPANDED)
SC General & Internal Medicine
GA 391EO
UT WOS:000262216800002
PM 19187581
OA gold
DA 2024-05-07
ER
PT J
AU LIVSHITS	AV
AF LIVSHITS	AV
TI THE ALGESIC SYNDROME IN SPINAL-CORD TRAUMA
SO PARAPLEGIA
LA English
DT Article
DE SPINAL CORD INJURY; ALGESIC SYNDROME; EVOKED POTENTIALS; HYPOTHERMIA;
DREZ LESIONS; CORDOTOMY; COMMISSUROTOMY
AB This article represents the author's experience in the diagnosis and management of pain in patients with spinal cord injuries	and describes methods applied to objectively evaluate pain syndromes and different surgical procedures to alleviate such pain. Instrumental methods for pain relief are also briefly discussed.
RP LIVSHITS	AV (corresponding author)	ALL UNION CTR SPINAL CORD TRAUMA	BOLSHEVISTOKAY STR 15	MOSCOW	USSR.
NR 0
TC 1
Z9 1
U1 0
U2 0
PU STOCKTON PRESS
PI BASINGSTOKE
PA HOUNDMILLS	BASINGSTOKE	HAMPSHIRE	ENGLAND RG21 6XS
SN 0031-1758
J9 PARAPLEGIA
JI Paraplegia
PD JUL
PY 1992
VL 30
IS 7
BP 497
EP 501
DI 10.1038/sc.1992.104
PG 5
WC Clinical Neurology; Orthopedics
WE Science Citation Index Expanded (SCI-EXPANDED)
SC Neurosciences & Neurology; Orthopedics
GA JT421
UT WOS:A1992JT42100006
PM 1508564
OA Bronze
DA 2024-05-07
ER
PT J
AU Krishna	V
Andrews	H
Jin	X
Yu	J
Varma	A
Wen	XJ
Kindy	M
AF Krishna	Vibhor
Andrews	Hampton
Jin	Xing
Yu	Jin
Varma	Abhay
Wen	Xuejun
Kindy	Mark
TI A Contusion Model of Severe Spinal Cord Injury in Rats
SO JOVE-JOURNAL OF VISUALIZED EXPERIMENTS
LA English
DT Article
DE Biomedical Engineering; Issue 78; Medicine; Neurobiology; Neuroscience;
Anatomy; Physiology; Surgery; Cerebrovascular Trauma; Spinal Cord
Injuries; spinal cord injury model; contusion spinal cord injury; spinal
cord contusion; translational spinal cord injury model; animal model
AB The translational potential of novel treatments should be investigated in severe spinal cord injury (SCI) contusion models. A detailed methodology is described to obtain a consistent model of severe SCI. Use of a stereotactic frame and computer controlled impactor allows for creation of reproducible injury. Hypothermia and urinary tract infection pose significant challenges in the post-operati…
C1 [Krishna	Vibhor; Andrews	Hampton; Yu	Jin; Varma	Abhay; Kindy	Mark] Med Univ S Carolina	Dept Neurosci	Div Neurosurg	Charleston	SC USA.
[Jin	Xing] Clemson Univ	Clemson	SC 29631 USA.
[Wen	Xuejun] Clemson MUSC Bioengn Joint Program	Charleston	SC USA.
C3 Medical University of South Carolina; Clemson University
RP Krishna	V (corresponding author)	Med Univ S Carolina	Dept Neurosci	Div Neurosurg	Charleston	SC USA.
EM vibhorkrishna@gmail.com
RI Krishna	Vibhor/AAG-3809-2019
CR Blesch A	2009	TRENDS NEUROSCI	V32	P41	DOI 10.1016/j.tins.2008.09.008
Dobkin BH	2007	DEV NEUROBIOL	V67	P1133	DOI 10.1002/dneu.20514
Fehlings MG	2011	J NEUROTRAUM	V28	P1329	DOI 10.1089/neu.2011.1955
Iseda T	2008	J NEUROTRAUM	V25	P334	DOI 10.1089/neu.2007.0289
Khan T	1999	LAB ANIM SCI	V49	P161
Kim BG	2010	CYTOTHERAPY	V12	P841	DOI 10.3109/14653249.2010.501784
Kim JH	2009	J NEUROTRAUM	V26	P1395	DOI 10.1089/neu.2008-0728
Kwon BK	2011	J NEUROTRAUM	V28	P1525	DOI 10.1089/neu.2010.1296
Kwon BK	2010	J NEUROTRAUM	V27	P21	DOI 10.1089/neu.2009.1048
Norenberg MD	2004	J NEUROTRAUM	V21	P429	DOI 10.1089/089771504323004575
Siegenthaler MM	2007	J NEUROTRAUM	V24	P1631	DOI 10.1089/neu.2007.0302
Talac R	2004	BIOMATERIALS	V25	P1505	DOI 10.1016/S0142-9612(03)00497-6
Tator CH	2006	NEUROSURGERY	V59	P957	DOI 10.1227/01.NEU.0000245591.16087.89
NR 13
TC 18
Z9 18
U1 1
U2 12
PU JOURNAL OF VISUALIZED EXPERIMENTS
PI CAMBRIDGE
PA 1 ALEWIFE CENTER	STE 200	CAMBRIDGE	MA 02140 USA
SN 1940-087X
J9 JOVE-J VIS EXP
JI J. Vis. Exp.
PD AUG
PY 2013
IS 78
AR e50111
DI 10.3791/50111
PG 5
WC Multidisciplinary Sciences
WE Science Citation Index Expanded (SCI-EXPANDED)
SC Science & Technology - Other Topics
GA V36RH
UT WOS:000209228000006
OA Green Published
DA 2024-05-07
ER
PT J
AU Balas	M
Proemmel	P
Nguyen	L
Jack	AS
Lebovic	G
Badhiwala	JH
da Costa	L
Nathens	AB
Fehlings	MG
Wilson	JR
Witiw	CD
AF Balas	Michael
Proemmel	Peter
Nguyen	Laura
Jack	Andrew S.
Lebovic	Gerald
Badhiwala	Jetan H.
da Costa	Leodante
Nathens	Avery B.
Fehlings	Michael G.
Wilson	Jefferson R.
Witiw	Christopher D.
TI Reality of Accomplishing Surgery within 24 Hours for Complete Cervical
Spinal Cord Injury: Clinical Practices and Safety
SO JOURNAL OF NEUROTRAUMA
LA English
DT Article
DE cervical spinal cord; patient safety; spinal cord injuries; spinal cord
trauma
ID SURGICAL DECOMPRESSION; CAUSAL INFERENCE; INSURANCE STATUS;
UNITED-STATES; PATIENT; MANAGEMENT; DELAYS; TIME; CARE
AB Substantial clinical data support an association between superior neurological outcomes and early (within 24 h) surgical decompression for those with traumatic cervical spinal cord injury (SCI). Despite this	much discussion persists around feasibility and safety of this time threshold	particularly for those with a complete cervical SCI. This study aims to assess clinical practices and the safety profile of early surgery across a large sample of North American trauma centers. Data were derived from the Trauma Quality Improvement Program database from 2010-2016. Adult patients with a complete cervical SCI (American Spinal Injury Association [ASIA] A) who underwent surgery were i…	major complications	and immobility-related complications were compared between groups after propensity score matching. There were 2862 patients from 353 North American trauma centers included; 1760 (61.5%) underwent surgery within 24 h. Case-mix and hospital-level characteristics explained only 6% of the variability in surgical timing both between centers and within centers. No significant differences in adverse eve…	despite apparent safety. Moreover	patient and hospital-level characteristics explain little of the variability in time-to-surgery. Further knowledge translation is needed to increase the proportion of patients in whom surgery is performed before the 24-h threshold so patients might reach their greatest potential for neurological recovery.
C1 [Balas	Michael; Proemmel	Peter; Badhiwala	Jetan H.; da Costa	Leodante; Fehlings	Michael G.; Wilson	Jefferson R.; Witiw	Christopher D.] Univ Toronto	Div Neurosurg	Toronto	ON	Canada.
[Nathens	Avery B.] Univ Toronto	Div Gen Surg	Dept Surg	Toronto	ON	Canada.
[Lebovic	Gerald; Wilson	Jefferson R.; Witiw	Christopher D.] Univ Toronto	Inst Hlth Policy Management & Evaluat	Toronto	ON	Canada.
[Proemmel	Peter] Cantonal Hosp	Dept Neurosurg	St Gallen	Switzerland.
[Nguyen	Laura] Univ Ottawa	Sch Med	Ottawa	ON	Canada.
[Jack	Andrew S.] Univ Alberta	Div Neurosurg	Edmonton	AB	Canada.
[Lebovic	Gerald; Wilson	Jefferson R.; Witiw	Christopher D.] St Michaels Hosp	Li Ka Shing Knowledge Inst	Toronto	ON	Canada.
[da Costa	Leodante; Nathens	Avery B.] Sunnybrook Hlth Sci Ctr	Sunnybrook Res Inst	Toronto	ON	Canada.
[Nathens	Avery B.] Amer Coll Surg	Meditrauma Qual Improvement Program	Chicago	IL USA.
[Fehlings	Michael G.] Toronto Western Hosp	Krembil Brain Inst	Spine Program	Toronto	ON	Canada.
C3 University of Toronto; University of Toronto; University of Toronto;
Kantonsspital St. Gallen; University of Ottawa; University of Alberta;
University of Toronto; Saint Michaels Hospital Toronto; Li Ka Shing
Knowledge Institute; University of Toronto; Sunnybrook Research
Institute; Sunnybrook Health Science Center; American College of
Surgeons; University of Toronto; University Health Network Toronto;
Krembil Research Institute
RP Witiw	CD (corresponding author)	Univ Toronto	Div Neurosurg	Toronto	ON	Canada.; Witiw	CD (corresponding author)	St Michaels Hosp	Li Ka Shing Knowledge Inst	Toronto	ON	Canada.; Witiw	CD (corresponding author)	Univ Toronto	St Michaels Hosp	Div Neurosurg	30 Bond St	Toronto M5W 1W8	ON	Canada.
EM christopher.witiw@unityhealth.to
OI Balas	Michael/0000-0002-5948-0331
CR Agostinello J	2017	SPINE	V42	pE617	DOI 10.1097/BRS.0000000000001903
Alosh H	2009	SPINE	V34	P1956	DOI 10.1097/BRS.0b013e3181ab930e
Austin PC	2011	MULTIVAR BEHAV RES	V46	P399	DOI 10.1080/00273171.2011.568786
Austin PC	2011	STAT MED	V30	P1292	DOI 10.1002/sim.4200
Austin PC	2011	PHARM STAT	V10	P150	DOI 10.1002/pst.433
Austin PC	2009	STAT MED	V28	P3083	DOI 10.1002/sim.3697
Badhiwala JH	2021	LANCET NEUROL	V20	P117	DOI 10.1016/S1474-4422(20)30406-3
Battistuzzo CR	2016	J NEUROTRAUM	V33	P1161	DOI 10.1089/neu.2015.4207
Daly MC	2016	SPINE	V41	pE37	DOI 10.1097/BRS.0000000000001177
Dru AB	2019	SPINAL CORD	V57	P858	DOI 10.1038/s41393-019-0280-6
Dvorak MF	2015	J NEUROTRAUM	V32	P645	DOI 10.1089/neu.2014.3632
El Tecle NE	2016	SPINE	V41	pE995	DOI 10.1097/BRS.0000000000001517
Fehlings MG	2017	GLOB SPINE J	V7	p195S	DOI 10.1177/2192568217706367
Fehlings MG	2012	PLOS ONE	V7	DOI 10.1371/journal.pone.0032037
Fehlings MG	2010	SPINE	V35	pS166	DOI 10.1097/BRS.0b013e3181f386f6
Furlan JC	2013	J NEUROTRAUM	V30	P487	DOI 10.1089/neu.2012.2539
Glennie RA	2017	SPINAL CORD	V55	P618	DOI 10.1038/sc.2016.177
Haider AH	2013	J AM COLL SURGEONS	V216	P482	DOI 10.1016/j.jamcollsurg.2012.11.014
Hainmueller J	2012	POLIT ANAL	V20	P25	DOI 10.1093/pan/mpr025
Hemmila MR	2010	J TRAUMA	V68	P253	DOI 10.1097/TA.0b013e3181cfc8e6
Kerwin AJ	2007	J TRAUMA	V63	P1308	DOI 10.1097/TA.0b013e31815b8361
Larsen K	2005	AM J EPIDEMIOL	V161	P81	DOI 10.1093/aje/kwi017
Merlo J	2006	J EPIDEMIOL COMMUN H	V60	P290	DOI 10.1136/jech.2004.029454
Newgard CD	2013	J AM COLL SURGEONS	V216	P147	DOI 10.1016/j.jamcollsurg.2012.08.017
Robins JM	2000	EPIDEMIOLOGY	V11	P550	DOI 10.1097/00001648-200009000-00011
Samuel AM	2015	SPINE	V40	P992	DOI 10.1097/BRS.0000000000000883
Samuel AM	2015	SPINE	V40	P349	DOI 10.1097/BRS.0000000000000756
Sanagou M	2012	BMC MED RES METHODOL	V12	DOI 10.1186/1471-2288-12-28
Shafi S	2009	J AM COLL SURGEONS	V209	P521	DOI 10.1016/j.jamcollsurg.2009.07.001
Stuart EA	2010	STAT SCI	V25	P1	DOI 10.1214/09-STS313
Tanaka C	2019	J ORTHOP SURG RES	V14	DOI 10.1186/s13018-019-1341-4
Tator CH	1999	J NEUROSURG	V91	P12	DOI 10.3171/spi.1999.91.1.0012
Nguyen TL	2017	BMC MED RES METHODOL	V17	DOI 10.1186/s12874-017-0338-0
Wilson JR	2012	SPINAL CORD	V50	P840	DOI 10.1038/sc.2012.59
Wilson JR	2020	GLOB SPINE J	V10	p84S	DOI 10.1177/2192568219877860
Witiw CD	2015	J SPINAL DISORD TECH	V28	P202	DOI 10.1097/BSD.0000000000000287
NR 36
TC 5
Z9 5
U1 0
U2 0
PU MARY ANN LIEBERT	INC
PI NEW ROCHELLE
PA 140 HUGUENOT STREET	3RD FL	NEW ROCHELLE	NY 10801 USA
SN 0897-7151
EI 1557-9042
J9 J NEUROTRAUM
JI J. Neurotrauma
PD NOV 1
PY 2021
VL 38
IS 21
BP 3011
EP 3019
DI 10.1089/neu.2021.0177
PG 9
WC Critical Care Medicine; Clinical Neurology; Neurosciences
WE Science Citation Index Expanded (SCI-EXPANDED)
SC General & Internal Medicine; Neurosciences & Neurology
GA YK2DK
UT WOS:000745030000007
PM 34382411
DA 2024-05-07
ER
PT J
AU Puisto	V
K??ri?inen	S
Impinen	A
Parkkila	T
Vartiainen	E
Jalanko	T
Pakarinen	MP
Helenius	I
AF Puisto	Ville
Kaariainen	Sakari
Impinen	Antti
Parkkila	Timo
Vartiainen	Erkki
Jalanko	Tuomas
Pakarinen	Mikko P.
Helenius	Ilkka
TI Incidence of Spinal and Spinal Cord Injuries and Their Surgical
Treatment in Children and Adolescents A Population-Based Study
SO SPINE
LA English
DT Article
DE pediatric; spine; incidence; surgical treatment
ID CERVICAL-SPINE; FRACTURES; DEATHS; TRAUMA
AB Study Design. A population based	epidemiological study.
Objective. To investigate incidence of spinal and spinal cord injuries and their surgical treatment in children and adolescents in Finland.
Summary of Background Data. Epidemiological data on spinal injuries and their treatment in children is sparse.
Methods. All spinal and spinal cord injuries in children under 18 years of age treated in hospital between 1997 and 2006 in Finland were included. The data on injuries	hospitalizations	and surgical treatment were collected from the National Hospital Discharge Register which includes all inpatient treatment episodes. Fatal spinal injuries were derived from the Official Cause-of-Death Statistics of Finland.
Results. The overall incidence of spinal injuries remained stable during the follow-up period	averaging 66 per 106 of the reference population aged below 18 years. The proportions of cervical	thoracic	and lumbar spine injuries altered with age: 64% of spinal injuries in children below 8 years of age were cervical	while in the older children lumbar (42%) and thoracic spine injuries (33%) were more common than cervical. The incidence of spinal cord injuries averaged 1.9 per 106 children. Thirty percent of the children with spinal injury underwent surgery. The annual incidence of fatal spinal injury averaged 2.4 per 106 children.
Conclusion. Pediatric spinal and spinal cord injuries are rare. In contrast to previous literature	the most commonly affected area is lumbar spine. One-third of the children with spinal injury underwent surgery.
C1 [Puisto	Ville; Parkkila	Timo; Jalanko	Tuomas; Pakarinen	Mikko P.; Helenius	Ilkka] Univ Helsinki	Cent Hosp	Hosp Children & Adolescents	Pediat Surg Sect	Helsinki	Finland.
[Puisto	Ville; Kaariainen	Sakari; Impinen	Antti; Vartiainen	Erkki] Natl Inst Hlth & Welf	Helsinki	Finland.
[Helenius	Ilkka] Turku Univ Hosp	Pediat Surg Sect	Turku	Finland.
C3 University of Helsinki; Helsinki University Central Hospital; Finland
National Institute for Health & Welfare; University of Turku
RP Puisto	V (corresponding author)	Toini Muonan Katu 8 A 20	FIN-00560 Helsinki	Finland.
EM ville.puisto@helsinki.fi
RI Impinen	Antti/G-1526-2011; Helenius	Ilkka J./ABD-9039-2022; Helenius
Ilkka/AAM-5803-2020; Pakarinen	Mikko/AAD-8834-2019
OI Helenius	Ilkka J./0000-0001-5200-3279;
FU Pediatric Research Foundation	Finland; Medtronic International and
Baxter Finland
FX Supported by Pediatric Research Foundation	Finland and Medtronic
International and Baxter Finland.
CR Augutis M	2003	SPINAL CORD	V41	P328	DOI 10.1038/sj.sc.3101478
Cirak B	2004	J PEDIATR SURG	V39	P607	DOI 10.1016/j.jpedsurg.2003.12.011
Danseco ER	2000	PEDIATRICS	V105	DOI 10.1542/peds.105.2.e27
DIETRICH AM	1991	J PEDIATR SURG	V26	P995	DOI 10.1016/0022-3468(91)90850-S
Keskimaki I.	1991	Int J Health Sci	V2	P15
Kim D	2008	ATLAS SPINE TRAUMA A	P1
Kokoska ER	2001	J PEDIATR SURG	V36	P100	DOI 10.1053/jpsu.2001.20022
Magerl F	1994	Eur Spine J	V3	P184	DOI 10.1007/BF02221591
Martins F	1998	SPINAL CORD	V36	P574	DOI 10.1038/sj.sc.3100657
MCGRORY BJ	1993	J BONE JOINT SURG AM	V75A	P988	DOI 10.2106/00004623-199307000-00004
NITECKI S	1994	J PEDIATR SURG	V29	P1409	DOI 10.1016/0022-3468(94)90131-7
Parkkari J	2000	INT J EPIDEMIOL	V29	P516	DOI 10.1093/ije/29.3.516
Parkkari J	2003	JAMA-J AM MED ASSOC	V289	P702	DOI 10.1001/jama.289.6.702
Platzer P	2007	J TRAUMA	V62	P389	DOI 10.1097/01.ta.0000221802.83549.46
Polk-Williams A	2008	J PEDIATR SURG	V43	P1718	DOI 10.1016/j.jpedsurg.2008.06.002
Reilly CW	2007	J BONE JOINT SURG AM	V89A	P98	DOI 10.2106/JBJS.F.00244
Roberts I	1996	BRIT MED J	V313	P1239	DOI 10.1136/bmj.313.7067.1239
Surkin J	2000	SPINE	V25	P716	DOI 10.1097/00007632-200003150-00011
WARNER WC	FRACTURES CHILDREN	P775
WOODRUFF BA	1994	AM J PREV MED	V10	P10	DOI 10.1016/S0749-3797(18)30640-8
YANG MY	2004	SPINE	V29	P1493
NR 21
TC 35
Z9 38
U1 0
U2 4
PU LIPPINCOTT WILLIAMS & WILKINS
PI PHILADELPHIA
PA 530 WALNUT ST	PHILADELPHIA	PA 19106-3621 USA
SN 0362-2436
J9 SPINE
JI SPINE
PD JAN 1
PY 2010
VL 35
IS 1
BP 104
EP 107
DI 10.1097/BRS.0b013e3181c64423
PG 4
WC Clinical Neurology; Orthopedics
WE Science Citation Index Expanded (SCI-EXPANDED)
SC Neurosciences & Neurology; Orthopedics
GA 551WX
UT WOS:000274245200018
PM 20042961
DA 2024-05-07
ER
PT J
AU Cengiz	SL
Kalkan	E
Bayir	A
Ilik	K
Basefer	A
AF Cengiz	Sahika Liva
Kalkan	Erdal
Bayir	Aysegul
Ilik	Kemal
Basefer	Alper
TI Timing of thoracolomber spine stabilization in trauma patients; impact
on neurological outcome and clinical course. A real prospective (rct)
randomized controlled study
SO ARCHIVES OF ORTHOPAEDIC AND TRAUMA SURGERY
LA English
DT Article
DE decompressive surgery; neurological outcome; spinal cord injury; spine
trauma; timing of operation; thoracolomber fracture
ID CORD-INJURY; BURST FRACTURES; RECOVERY; DECOMPRESSION;
METHYLPREDNISOLONE; FIXATION; SURGERY
AB Objective Optimal timing of stabilization for spinal injuries is discussed controversially. The goal of this study is to investigate the neurological recovery and its influencing factors in thoracolumbar spine fractures after surgical decompression and stabilization within 8 h of spinal cord injury versus surgery which is performed between 3 and 15 days.
Methods Twenty-seven patients undergoing thoracolumbar stabilization with neurological deficit for an acute thoracolumbar spinal injury at the level of Th8-L2 vertebra at Selcuk University between March 2004 and December 2006 were recorded. Patients with neurological deficity and medically stable for surgery underwent immediate stabilization within 8 h defined as group I (n = 12) and patients und…
Results In spite of comparable demographic data	patients in group I had a significantly shorter overall hospital and intensive care unit stay and had lesser systemic complications such as pneumonia and also exhibited better neurological improvement than group II (p < 0.05).
Conclusion Early surgery may improve neurological recovery and decrease hospitalization time and also additional systemic complications in patients with thoracolomber spinal cord injuries. Thus early stabilization of thoracolumbar spine fractures within 8 h after trauma appears to be favorable.
C1 [Cengiz	Sahika Liva; Kalkan	Erdal; Ilik	Kemal; Basefer	Alper] Selcuk Univ	Dept Neurosurg	Meram Fac Med	TR-42080 Konya	Turkey.
[Bayir	Aysegul] Selcuk Univ	Emergency Dept	Meram Fac Med	Konya	Turkey.
C3 Selcuk University; Selcuk University
RP Cengiz	SL (corresponding author)	Selcuk Univ	Dept Neurosurg	Meram Fac Med	A-5 Meram Akyokus	TR-42080 Konya	Turkey.
EM livacengiz@yahoo.com
RI BAYIR	Ay?egül/KHY-9204-2024; cengiz	sahika liva/HHS-5539-2022
OI BAYIR	Ay?egül/0000-0002-5680-031X;
CR AEBI M	1986	CLIN ORTHOP RELAT R	P244
BRACKEN MB	1993	J NEUROSURG	V79	P500	DOI 10.3171/jns.1993.79.4.0500
Burke D C	1971	J Bone Joint Surg Br	V53	P165
CLOHISY JC	1992	SPINE	V17	pS325
Dai LY	2007	SURG NEUROL	V67	P232	DOI 10.1016/j.surneu.2006.08.068
DELAMARTER RB	1995	J BONE JOINT SURG AM	V77A	P1042	DOI 10.2106/00004623-199507000-00010
Fehlings MG	1999	J NEUROSURG	V91	P1	DOI 10.3171/spi.1999.91.1.0001
Fehlings MG	2005	INJURY	V36	P13	DOI 10.1016/j.injury.2005.06.011
GUHA A	1987	PARAPLEGIA	V25	P324	DOI 10.1038/sc.1987.61
HADLEY MN	1992	NEUROSURGERY	V30	P661
Harrop JS	2006	SPINE J	V6	P198
JACOBS RR	1984	CLIN ORTHOP RELAT R	P22
Kerwin AJ	2005	J TRAUMA	V58	P15	DOI 10.1097/01.TA.0000154182.35386.7E
KRENGEL WF	1993	SPINE	V18	P2080	DOI 10.1097/00007632-199310001-00027
Leypold BG	2007	SPINE	V32	P373	DOI 10.1097/01.brs.0000253964.10701.00
Magerl F	1994	Eur Spine J	V3	P184	DOI 10.1007/BF02221591
MAGERL FP	1984	CLIN ORTHOP RELAT R	P125
MARSHALL LF	1987	J NEUROSURG	V66	P400	DOI 10.3171/jns.1987.66.3.0400
Maynard FM	1997	SPINAL CORD	V35	P266	DOI 10.1038/sj.sc.3100432
MCAFEE PC	1985	J BONE JOINT SURG AM	V67A	P89	DOI 10.2106/00004623-198567010-00012
Mirza SK	1999	CLIN ORTHOP RELAT R	P104	DOI 10.1097/00003086-199902000-00011
NYSTROM B	1988	ACTA NEUROL SCAND	V78	P467	DOI 10.1111/j.1600-0404.1988.tb03689.x
Rath SA	2005	NEUROSURG REV	V28	P44	DOI 10.1007/s10143-004-0356-3
RISKA EB	1977	J TRAUMA	V17	P111	DOI 10.1097/00005373-197702000-00005
Schinkel C	2006	J TRAUMA	V61	P156	DOI 10.1097/01.ta.0000222669.09582.ec
SEIBEL R	1985	ANN SURG	V202	P283	DOI 10.1097/00000658-198509000-00003
SILVESTRO C	1992	ACTA NEUROCHIR	V116	P53	DOI 10.1007/BF01541254
Tator CH.	1996	NEUROSURGERY	V2nd ed	P2847
Tator CH	2006	NEUROSURGERY	V59	P957	DOI 10.1227/01.NEU.0000245591.16087.89
Vaccaro AR	1997	SPINE	V22	P2609	DOI 10.1097/00007632-199711150-00006
WAGNER FC	1982	J NEUROSURG	V56	P699	DOI 10.3171/jns.1982.56.5.0699
WIBERG J	1988	ACTA NEUROCHIR	V91	P106	DOI 10.1007/BF01424563
WOLF A	1991	J NEUROSURG	V75	P883	DOI 10.3171/jns.1991.75.6.0883
NR 33
TC 110
Z9 129
U1 0
U2 10
PU SPRINGER
PI NEW YORK
PA ONE NEW YORK PLAZA	SUITE 4600	NEW YORK	NY	UNITED STATES
SN 0936-8051
EI 1434-3916
J9 ARCH ORTHOP TRAUM SU
JI Arch. Orthop. Trauma Surg.
PD SEP
PY 2008
VL 128
IS 9
BP 959
EP 966
DI 10.1007/s00402-007-0518-1
PG 8
WC Orthopedics; Surgery
WE Science Citation Index Expanded (SCI-EXPANDED)
SC Orthopedics; Surgery
GA 334QG
UT WOS:000258235700012
PM 18040702
DA 2024-05-07
ER
PT J
AU Iskenderov	JN
Nasibova	EM
AF Iskenderov	J. N.
Nasibova	E. M.
TI USING DEXMEDETOMIDINE FOR THE RELIEF OF PAIN IN THE POSTOPERATIVE PERIOD
AFTER SPINAL INJURY
SO WORLD OF MEDICINE AND BIOLOGY
LA English
DT Article
DE postoperative spinal injuries; dexmedetomidine; multimodal analgesia
AB Pain syndrome in spinal surgery is an urgent problem far from a final solution. After extensive surgical interventions on the spine	a pronounced postoperative pain syndrome is observed	comparable in intensity to pain after thoracic operations	limb amputations	and extensive interventions on the hip joint. Expansion of knowledge about the pathogenesis of pain formation has led to a revival of interest in the use of drugs such as antidepressants	glucocorticoids	magnesium sulfate	dexmedetomidine for postoperative analgesia. However	data on the effectiveness of their use in spinal trauma surgery are extremely limited. We used dexmedetomidine to optimize perioperative pain management in patients with spinal cord injuries.The study was conducted in the surgical clinic of the AMU. The study included 59 patients who underwent decompression and fixation of the spine at the lumbar and thoracic levels due to spinal cord injury. The…	surgical interventions were performed only under general anesthesia	and in group II	dexmedetomidine was included in the general anesthesia regimen. The use of multimodal analgesia protocols	including dexmedetomidine and general anesthesia after decompression of neural structures and fixation of the spine in patients with spinal cord injury	provides adequate pain control throughout the entire postoperative period. In patients operated on for spinal canal stenosis	the use of this scheme does not provide adequate pain control only during the first two hours after surgery.
C1 [Iskenderov	J. N.; Nasibova	E. M.] Azerbaijan Med Univ	Baku	Azerbaijan.
C3 Ministry of Education of Azerbaijan Republic; Azerbaijan Medical
University
RP Iskenderov	JN (corresponding author)	Azerbaijan Med Univ	Baku	Azerbaijan.
EM doc.nasibova.esmira@gmail.com
CR Akeju O	2018	CLIN NEUROPHYSIOL	V129	P69	DOI 10.1016/j.clinph.2017.10.005
Algarra NN	2017	MINERVA ANESTESIOL	V83	P1224	DOI 10.23736/S0375-9393.17.12248-0
Farag E	2019	J CLIN ANESTH	V55	P1	DOI 10.1016/j.jclinane.2018.12.015
Gao J	2019	MEDICINE	V98	DOI 10.1097/MD.0000000000017012
Jiang LX	2017	J CLIN ANESTH	V40	P25	DOI 10.1016/j.jclinane.2017.04.003
Kaye AD	2020	CURR PAIN HEADACHE R	V24	DOI 10.1007/s11916-020-00853-z
Lee S	2019	KOREAN J ANESTHESIOL	V72	P323	DOI 10.4097/kja.19259
Lin N	2019	J NEUROSURG ANESTH	V31	P366	DOI 10.1097/ANA.0000000000000554
Liu Y	2018	J NEUROSURG ANESTH	V30	P146	DOI 10.1097/ANA.0000000000000403
Patel M	2022	BRIT J ANAESTH	V129	P67	DOI 10.1016/j.bja.2021.11.041
Sajid B	2019	J ANAESTH CLIN PHARM	V35	P36	DOI 10.4103/joacp.JOACP_20_18
Song IK	2019	J CLIN MED	V8	DOI 10.3390/jcm8101563
Tasbihgou SR	2021	BEST PRAC RES-CL ANA	V35	P221	DOI 10.1016/j.bpa.2020.10.002
Varsha R	2021	J ANAESTH CLIN PHARM	V37	P389	DOI 10.4103/joacp.JOACP_175_19
Wang K	2019	BRIT J ANAESTH	V123	P777	DOI 10.1016/j.bja.2019.07.027
NR 15
TC 0
Z9 0
U1 0
U2 0
PU SCIENTIFIC SOC ANATOMISTS HISTOLOGISTS & EMBRYOLOGISTS UKRAINE
PI POLTAVA
PA VUL SHEVCHENKA 23	POLTAVA	36024	UKRAINE
SN 2079-8334
J9 WORLD MED BIOL
JI World Med. Biol.
PY 2023
VL 85
IS 3
BP 97
EP 100
DI 10.26724/2079-8334-2023-3-85-97-100
PG 4
WC Medicine	Research & Experimental
WE Emerging Sources Citation Index (ESCI)
SC Research & Experimental Medicine
GA X7NP4
UT WOS:001100276200019
DA 2024-05-07
ER
PT J
AU Dai	LY
Jia	LS
AF Dai	LY
Jia	LS
TI Central cord injury complicating acute cervical disc herniation in
trauma
SO SPINE
LA English
DT Article
DE cervical vertebrae; intervertebral disc displacement; spinal cord
injuries; spinal injuries
ID SPINE TRAUMA; CLASSIFICATION; MYELOPATHY
AB Study Design. A retrospective study on 24 patients with acute central cervical cord injury caused by traumatic disc herniation.
Objectives. To determine the correlation of disc herniation with central cord injury and to evaluate the role of anterior cervical decompression and interbody fusion in management of this injury.
Summary of Background Data. Acute cervical disc herniation has been documented as a causative factor in spinal cord injury but has been infrequently reported with central cord syndrome.
Methods. Between 1989 and 1994	24 patients with acute cervical disc herniation and central cord syndrome were studied. These patients underwent anterior decompression and fusion	and were followed for 2 to 7 years	with an average follow-up period of 3 years and 8 months. The degree of disc herniation and neurologic scores were rated.
Results. During follow-up period	the American Spinal Injury Association motor score in 24 patients was increased to 86.46 +/- 10.22 from 47.79 +/- 19.66. The age of the patients was very negatively correlated with recovery rate (P < 0.01)	but no correlation was observed between severity of cord compression and neurologic scores (P > 0.05). Postoperative neurologic improvement in patients with fracture or dislocation was very significantly slower (P < 0.01) than in those without these injuries.
Conclusions. Far more common than previously expected	acute disc herniation in cervical spine injury is the one of principal cause for central cord syndrome. Magnetic resonance imaging assessment and surgical intervention are required.
C1 Changzheng Hosp	Dept Orthopaed Surg	Shanghai 200003	Peoples R China.
C3 Naval Medical University
RP Dai	LY (corresponding author)	Changzheng Hosp	Dept Orthopaed Surg	415 Fengyang Rd	Shanghai 200003	Peoples R China.
RI Dai	Li-Yang/C-7121-2009
CR BEERS GJ	1988	J COMPUT ASSIST TOMO	V12	P755	DOI 10.1097/00004728-198809010-00007
Benzel EC	1996	J NEUROSURG	V85	P824	DOI 10.3171/jns.1996.85.5.0824
BOHLMAN HH	1979	J BONE JOINT SURG AM	V61	P1119	DOI 10.2106/00004623-197961080-00001
BOSCH A	1971	J AMER MED ASSOC	V216	P473
BOSE B	1984	NEUROSURGERY	V15	P367	DOI 10.1227/00006123-198409000-00012
BRAAKMAN R	1970	Acta Neurochirurgica	V22	P245
CLOWARD RB	1961	J NEUROSURG	V18	P201	DOI 10.3171/jns.1961.18.2.0201
DAFFNER RH	1986	SKELETAL RADIOL	V15	P518	DOI 10.1007/BF00361047
DURBIN FC	1957	J BONE JOINT SURG BR	V39	P23	DOI 10.1302/0301-620X.39B1.23
FLANDERS AE	1990	RADIOLOGY	V177	P25	DOI 10.1148/radiology.177.1.2399326
HARRIS JH	1986	ORTHOP CLIN N AM	V17	P15
HAYASHI K	1995	PARAPLEGIA	V33	P212	DOI 10.1038/sc.1995.47
HIRABAYASHI K	1981	SPINE	V6	P354	DOI 10.1097/00007632-198107000-00005
KELSEY JL	1984	J BONE JOINT SURG AM	V66A	P907	DOI 10.2106/00004623-198466060-00011
MASCALCHI M	1993	CLIN RADIOL	V48	P100	DOI 10.1016/S0009-9260(05)81081-5
Maynard FM	1997	SPINAL CORD	V35	P266	DOI 10.1038/sj.sc.3100432
MERRIAM WF	1986	J BONE JOINT SURG BR	V68	P708	DOI 10.1302/0301-620X.68B5.3782229
NAGATA K	1990	SPINE	V15	P1088	DOI 10.1097/00007632-199011010-00002
QUENCER RM	1992	NEURORADIOLOGY	V34	P85	DOI 10.1007/BF00588148
RAYNOR R B	1977	Spine	V2	P39	DOI 10.1097/00007632-197703000-00004
RIZZOLO SJ	1991	SPINE	V16	pS187	DOI 10.1097/00007632-199106001-00002
ROBERTSON PA	1992	J BONE JOINT SURG BR	V74	P224	DOI 10.1302/0301-620X.74B2.1544957
ROGERS WA	1957	J BONE JOINT SURG AM	V39	P341	DOI 10.2106/00004623-195739020-00011
ROTH EJ	1990	ARCH PHYS MED REHAB	V71	P18
SCHNEIDER RC	1954	J NEUROSURG	V11	P546	DOI 10.3171/jns.1954.11.6.0546
SHROSBREE RD	1977	PARAPLEGIA	V14	P251	DOI 10.1038/sc.1976.42
VANDEKELFT E	1994	J NEUROL NEUROSUR PS	V57	P724	DOI 10.1136/jnnp.57.6.724
WITTENBERG RH	1990	CLIN ORTHOP RELAT R	P176
YAMASHITA Y	1991	BRIT J RADIOL	V64	P201	DOI 10.1259/0007-1285-64-759-201
NR 29
TC 52
Z9 66
U1 0
U2 4
PU LIPPINCOTT WILLIAMS & WILKINS
PI PHILADELPHIA
PA 530 WALNUT ST	PHILADELPHIA	PA 19106-3621 USA
SN 0362-2436
J9 SPINE
JI SPINE
PD FEB 1
PY 2000
VL 25
IS 3
BP 331
EP 335
DI 10.1097/00007632-200002010-00012
PG 5
WC Clinical Neurology; Orthopedics
WE Science Citation Index Expanded (SCI-EXPANDED)
SC Neurosciences & Neurology; Orthopedics
GA 283KQ
UT WOS:000085275100011
PM 10703105
DA 2024-05-07
ER
PT J
AU Yu	FB
Chen	DY
Wang	XW
Chen	Y
Miao	JH
Liao	XY
Liu	XW
AF Yu Fengbin
Chen Deyu
Wang Xinwei
Chen Yu
Miao Jinhao
Liao Xinyuan
Liu Xiaowei
TI Trauma-induced spinal cord injury in cervical spondylotic myelopathy
with or without lower cervical instability
SO JOURNAL OF CLINICAL NEUROSCIENCE
LA English
DT Article
DE Myelopathy; Spinal cord compression; Spinal cord injuries; Spinal cord
trauma
ID POSTERIOR LONGITUDINAL LIGAMENT; MINOR TRAUMA; OSSIFICATION; OPLL
AB Dynamic factors are important contributors to neurologic deficits in cervical spondylotic myelopathy (CSM) patients. Between 2005 and 2009	we retrospectively investigated 72 patients with CSM with or without lower cervical instability for their neurologic status after low-energy trauma and surgery. Patients were divided into two groups: the instability group and the stability group. The neurologic status was evaluated using the Japanese Orthopaedic Association (JOA) scoring system. The incidence of neurologic deterioration after tra…
C1 [Yu Fengbin; Chen Deyu; Wang Xinwei; Chen Yu; Miao Jinhao; Liao Xinyuan; Liu Xiaowei] Changzheng Hosp	Dept Orthopaed Surg	Shanghai 200003	Peoples R China.
C3 Naval Medical University
RP Chen	DY (corresponding author)	Changzheng Hosp	Dept Orthopaed Surg	415 Feng Yang Rd	Shanghai 200003	Peoples R China.
EM chendyspine@sina.com
CR Chikuda H	2011	SPINE	V36	P1453	DOI 10.1097/BRS.0b013e3181f49718
DELBIGIO MR	1989	SPINE	V14	P37	DOI 10.1097/00007632-198901000-00007
ENDO S	1994	ARCH ORTHOP TRAUM SU	V113	P218	DOI 10.1007/BF00441836
Fujimura Y	1998	J SPINAL DISORD	V11	P16
Fujiyoshi T	2010	J CLIN NEUROSCI	V17	P320	DOI 10.1016/j.jocn.2009.06.023
Henderson FC	2005	NEUROSURGERY	V56	P1101	DOI 10.1227/01.NEU.0000157929.85251.7C
HIRABAYASHI K	1983	SPINE	V8	P693	DOI 10.1097/00007632-198310000-00003
Iwasaki M	2002	SPINE	V27	P1419	DOI 10.1097/00007632-200207010-00009
KAMIOKA Y	1989	SPINE	V14	P1177	DOI 10.1097/00007632-198911000-00008
KATOH S	1995	PARAPLEGIA	V33	P330	DOI 10.1038/sc.1995.74
Koyanagi I	2000	J NEUROSURG	V93	P15	DOI 10.3171/spi.2000.93.1.0015
Koyanagi I	2003	NEUROSURGERY	V53	P887	DOI 10.1227/01.NEU.0000083590.84053.CC
Matsunaga S	2002	J NEUROSURG	V97	P172	DOI 10.3171/spi.2002.97.2.0172
Matsunaga S	2008	SPINE	V33	P2648	DOI 10.1097/BRS.0b013e31817f988c
Muhle C	1999	ACTA RADIOL	V40	P146	DOI 10.3109/02841859909177730
PENNING L	1962	NEUROLOGY	V12	P513
Saika S	1988	SEIKEIGEKA TO SAIGAI	V36	P794
TAYLOR AR	1951	J BONE JOINT SURG BR	V33	P543	DOI 10.1302/0301-620X.33B4.543
WHITE AA	1975	CLIN ORTHOP RELAT R	P85	DOI 10.1097/00003086-197506000-00011
Yagi M	2010	J NEUROSURG-SPINE	V12	P59	DOI 10.3171/2009.5.SPINE08940
Yoo DS	2010	WORLD NEUROSURG	V73	P50	DOI 10.1016/j.surneu.2009.05.021
NR 21
TC 16
Z9 21
U1 0
U2 3
PU ELSEVIER SCI LTD
PI OXFORD
PA THE BOULEVARD	LANGFORD LANE	KIDLINGTON	OXFORD OX5 1GB	OXON	ENGLAND
SN 0967-5868
EI 1532-2653
J9 J CLIN NEUROSCI
JI J. Clin. Neurosci.
PD MAR
PY 2013
VL 20
IS 3
BP 419
EP 422
DI 10.1016/j.jocn.2012.02.051
PG 4
WC Clinical Neurology; Neurosciences
WE Science Citation Index Expanded (SCI-EXPANDED)
SC Neurosciences & Neurology
GA 115VL
UT WOS:000316839900016
PM 23219822
DA 2024-05-07
ER
PT J
AU Werndle	MC
Zoumprouli	A
Sedgwick	P
Papadopoulos	MC
AF Werndle	Melissa C.
Zoumprouli	Argyro
Sedgwick	Philip
Papadopoulos	Marios C.
TI Variability in the Treatment of Acute Spinal Cord Injury in the United
Kingdom: Results of a National Survey
SO JOURNAL OF NEUROTRAUMA
LA English
DT Article
DE intensive care; neurosurgery; paralysis; paraplegia; quadriplegia;
spinal injury
ID SURGICAL DECOMPRESSION; NEUROLOGICAL RECOVERY; CONTROLLED-TRIAL;
MANAGEMENT; METHYLPREDNISOLONE; PATHOPHYSIOLOGY; INTERVENTION;
CRANIECTOMY; PRESSURE; SURGERY
AB The aim of this study was to examine how traumatic spinal cord injury is managed in the United Kingdom via a questionnaire survey of all neurosurgical units. We contacted consultant neurosurgeons and neuroanesthetists in all neurosurgical centers that manage patients with acute spinal cord injury. Two clinical scenarios-of complete and incomplete cervical spinal cord injuries-were given to det…	timing of surgery	nature and aim of surgery	as well as neuroanesthetic views on type of anesthetic	essential intraoperative monitoring	drug treatment	and intensive care management. Approximately 70% of neurosurgeons will admit patients with incomplete spinal cord injury immediately	but only 40% will admit patients with complete spinal cord injury immediately. There is no consensus on the timing or even the role of surgery for incomplete or complete injuries. Most (96%) neuroanesthetists avoid anesthetics known to elevate intracranial pressure. What was deemed essential intraoperative monitoring	however	varied widely. Many (22%) neuroanesthetists do not routinely measure arterial blood pressure invasively	central venous pressure (85%)	or cardiac output (94%) during surgery. There is no consensus among neuroanesthetists on the optimal levels of arterial blood pressure	or oxygen and carbon dioxide partial arterial pressure. We report wide variability among U. K. neurosurgeons and neuroanesthetists in their treatment of acute traumatic spinal cord injury. Our findings reflect the lack of Class 1 evidence that early surgical decompression and intensive medical management of patients with spinal cord injury improves neurological outcome.
C1 [Werndle	Melissa C.; Papadopoulos	Marios C.] Univ London	Acad Neurosurg Unit	London	England.
[Sedgwick	Philip] Univ London	Ctr Med & Healthcare Educ	London	England.
[Zoumprouli	Argyro] Univ London	Dept Anaesthesia	London	England.
C3 University of London; St Georges University London; University of
London; University of London
RP Papadopoulos	MC (corresponding author)	Univ London	Acad Neurosurg Unit	Room 1-122	Jenner Wing	London	England.
EM mpapadop@sgul.ac.uk
RI Werndle	Melissa C/D-6376-2014; Sedgwick	Philip/C-6997-2019
OI Sedgwick	Philip/0000-0001-8859-2175; Papadopoulos
Marios/0000-0001-9174-4176; Zoumprouli	Argyro/0000-0003-0890-690X
FU Neurosciences Research Foundation (NRF); U.K. Spinal Cord Injury
Research Network (UKSCIRN)
FX This work was funded by the Neurosciences Research Foundation (NRF) and
the U.K. Spinal Cord Injury Research Network (UKSCIRN). The NRF and
UKSCIRN played no role in study design	collection	analysis
interpretation of data	or writing of the report	or the decision to
submit the article for publication. There is full independence of the
researchers from the funders.
CR [Anonymous]	2011	SPIN CORD INJ FACTS
Botel U	1997	SPINAL CORD	V35	P420	DOI 10.1038/sj.sc.3100407
BRACKEN MB	1990	NEW ENGL J MED	V322	P1405	DOI 10.1056/NEJM199005173222001
Bracken MB	1997	JAMA-J AM MED ASSOC	V277	P1597	DOI 10.1001/jama.277.20.1597
Carlson GD	2003	J BONE JOINT SURG AM	V85A	P86	DOI 10.2106/00004623-200301000-00014
Coles JP	2000	J NEUROSURG ANESTH	V12	P15	DOI 10.1097/00008506-200001000-00004
Congress of Neurological Surgeons	2002	NEUROSURGERY	V50	pS58
Cooper DJ	2011	NEW ENGL J MED	V364	P1493	DOI 10.1056/NEJMoa1102077
Cripps RA	2011	SPINAL CORD	V49	P493	DOI 10.1038/sc.2010.146
DELAMARTER RB	1995	J BONE JOINT SURG AM	V77A	P1042	DOI 10.2106/00004623-199507000-00010
Dimar JR	1999	SPINE	V24	P1623	DOI 10.1097/00007632-199908150-00002
ELMASRY WS	1993	PARAPLEGIA	V31	P273
Engelhard K	2006	CURR OPIN ANESTHESIO	V19	P504	DOI 10.1097/01.aco.0000245275.76916.87
Fehlings MG	2010	SPINE	V35	pS166	DOI 10.1097/BRS.0b013e3181f386f6
HENRIKSEN HT	1973	BRIT J ANAESTH	V45	P486
Jaeger M	2003	J NEUROL NEUROSUR PS	V74	P513	DOI 10.1136/jnnp.74.4.513
KATOH S	1994	J BONE JOINT SURG BR	V76B	P225	DOI 10.1302/0301-620X.76B2.8113281
Marino RJ	2011	ARCH PHYS MED REHAB	V92	P369	DOI 10.1016/j.apmr.2010.09.027
McKinley W	2004	ARCH PHYS MED REHAB	V85	P1818	DOI 10.1016/j.apmr.2004.04.032
Ng W P	1999	Neurosurg Focus	V6	pe3
Patel HC	2002	INTENS CARE MED	V28	P547	DOI 10.1007/s00134-002-1235-4
PETITJEAN ME	1995	J TRAUMA	V39	P368	DOI 10.1097/00005373-199508000-00030
Pointillart V	2000	SPINAL CORD	V38	P71	DOI 10.1038/sj.sc.3100962
Rabinowitz RS	2008	SPINE	V33	P2260	DOI 10.1097/BRS.0b013e31818786db
Sayer Faisal T	2006	Spine J	V6	P335	DOI 10.1016/j.spinee.2005.11.001
Smith JS	2010	J BONE JOINT SURG AM	V92A	P1206	DOI 10.2106/JBJS.I.00740
Stevens RD	2003	J NEUROSURG ANESTH	V15	P215	DOI 10.1097/00008506-200307000-00009
Tator CH	1999	J NEUROSURG	V91	P12	DOI 10.3171/spi.1999.91.1.0012
Tuli S	2007	J SPINAL CORD MED	V30	P482	DOI 10.1080/10790268.2007.11754582
Vaccaro AR	1997	SPINE	V22	P2609	DOI 10.1097/00007632-199711150-00006
Vale FL	1997	J NEUROSURG	V87	P239	DOI 10.3171/jns.1997.87.2.0239
Winslow C	2003	AM J PHYS MED REHAB	V82	P803	DOI 10.1097/01.PHM.0000078184.08835.01
Zariffa J	2011	SPINAL CORD	V49	P463	DOI 10.1038/sc.2010.140
NR 33
TC 47
Z9 50
U1 0
U2 6
PU MARY ANN LIEBERT INC
PI NEW ROCHELLE
PA 140 HUGUENOT STREET	3RD FL	NEW ROCHELLE	NY 10801 USA
SN 0897-7151
J9 J NEUROTRAUM
JI J. Neurotrauma
PD MAR
PY 2012
VL 29
IS 5
BP 880
EP 888
DI 10.1089/neu.2011.2038
PG 9
WC Critical Care Medicine; Clinical Neurology; Neurosciences
WE Science Citation Index Expanded (SCI-EXPANDED)
SC General & Internal Medicine; Neurosciences & Neurology
GA 907TZ
UT WOS:000301442900015
PM 21939394
DA 2024-05-07
ER
PT J
AU ter Wengel	PV
Feller	RE
Stadhouder	A
Verbaan	D
Oner	FC
Goslings	JC
Vandertop	WP
AF ter Wengel	P. V.
Feller	R. E.
Stadhouder	A.
Verbaan	D.
Oner	F. C.
Goslings	J. C.
Vandertop	W. P.
TI Timing of surgery in traumatic spinal cord injury: a national
multidisciplinary survey
SO EUROPEAN SPINE JOURNAL
LA English
DT Article
DE Spinal cord injuries; Timing; Decompression; Stabilization; Survey;
Spine trauma
ID SURGICAL DECOMPRESSION; CLASSIFICATION
AB The optimal surgical timeframe for neurological recovery in traumatic spinal cord injury (tSCI) still remains unknown. Recent guidelines have recommended performing surgery within 24 h for all patients with tSCI regardless of initial neurological deficit. It remains unclear whether patients with complete	incomplete tSCI	or traumatic central cord injury (TCCI) will experience the same degree of improvement after urgent surgical intervention. We investigated if the severity of initial neurological injury influenced surgeons on their decision-making of surgical timing in tSCI.
With a web-based survey	we investigated the current opinion in The Netherlands on timing of surgical decompression and stabilization	depending on the initial degree of neurological injury.
Surgeons prefer to perform more urgent surgery for incomplete tSCI compared to complete tSCI. In addition	43% of patients with complete tSCI are not preferably operated within the recommended 24 h. Even though TCCI is the most common form of incomplete tSCI	these patients are preferably managed less urgently than patients with other types of incomplete tSCI.
The severity of initial neurological injury seems to play an important role in the urgency of surgical timing for tSCI. A substantial number of patients with complete tSCI are not preferably treated within the recommended surgical timeframe	while patients with incomplete tSCI are preferably operated far more urgent than recommended in the current guidelines.
These slides can be retrieved under Electronic Supplementary Material.
[GRAPHICS]
.
C1 [ter Wengel	P. V.; Feller	R. E.; Verbaan	D.; Vandertop	W. P.] Vrije Univ Amsterdam	Med Ctr	Neurosurg Ctr Amsterdam	Amsterdam	Netherlands.
[Stadhouder	A.] Vrije Univ Amsterdam	Med Ctr	Dept Orthoped Surg	Amsterdam	Netherlands.
[Verbaan	D.; Vandertop	W. P.] Acad Med Ctr	Neurosurg Ctr Amsterdam	Amsterdam	Netherlands.
[Oner	F. C.] Univ Med Ctr Utrecht	Dept Orthoped Surg	Utrecht	Netherlands.
[Goslings	J. C.] Acad Med Ctr	Trauma Unit	Amsterdam	Netherlands.
[Vandertop	W. P.] Vrije Univ Amsterdam	Med Ctr	Dept Neurosurg	2F-020	POB 7057	NL-1007 MB Amsterdam	Netherlands.
[ter Wengel	P. V.] Slotervaart Hosp	Dept Neurosurg	Amsterdam	Netherlands.
C3 Vrije Universiteit Amsterdam; Vrije Universiteit Amsterdam; University
of Amsterdam; Academic Medical Center Amsterdam; Utrecht University;
Utrecht University Medical Center; University of Amsterdam; Academic
Medical Center Amsterdam; Vrije Universiteit Amsterdam; Slotervaart
Hospital
RP Vandertop	WP (corresponding author)	Vrije Univ Amsterdam	Med Ctr	Neurosurg Ctr Amsterdam	Amsterdam	Netherlands.; Vandertop	WP (corresponding author)	Acad Med Ctr	Neurosurg Ctr Amsterdam	Amsterdam	Netherlands.; Vandertop	WP (corresponding author)	Vrije Univ Amsterdam	Med Ctr	Dept Neurosurg	2F-020	POB 7057	NL-1007 MB Amsterdam	Netherlands.
EM wp.vandertop@vumc.nl
RI Vandertop	William P./K-9288-2018
OI Vandertop	William/0000-0001-5417-0265; Verbaan
Dagmar/0000-0002-9212-5470; ter Wengel	Paula
Valerie/0000-0003-1073-8239
CR Anderson KK	2015	NEUROSURGERY	V77	pS15	DOI 10.1227/NEU.0000000000000946
Biglari B	2016	THER CLIN RISK MANAG	V12	P1339	DOI 10.2147/TCRM.S108856
Bourassa-Moreau ?	2016	J NEUROTRAUM	V33	P301	DOI 10.1089/neu.2015.3957
Burke JF	2016	NEUROSURGERY	V63	P172	DOI DOI 10.1227/01.neu.0000489751.59414.45
Fehlings MG	2017	GLOB SPINE J	V7	p195S	DOI 10.1177/2192568217706367
Fehlings MG	2012	PLOS ONE	V7	DOI 10.1371/journal.pone.0032037
Fehlings MG	2010	SPINE	V35	pS166	DOI 10.1097/BRS.0b013e3181f386f6
Glennie RA	2017	SPINAL CORD	V55	P618	DOI 10.1038/sc.2016.177
Grassner L	2016	J NEUROTRAUM	V33	P1658	DOI 10.1089/neu.2015.4325
Holland CM	2017	SPINE	V42	P1923	DOI 10.1097/BRS.0000000000002246
Jug M	2015	J NEUROTRAUM	V32	P1385	DOI 10.1089/neu.2014.3767
Kalsi-Ryan S	2014	WORLD NEUROSURG	V82	P509	DOI 10.1016/j.wneu.2013.01.007
Lenehan B.	1976	SPINE	V35	pS180
Maynard FM	1997	SPINAL CORD	V35	P266	DOI 10.1038/sj.sc.3100432
Post MWM	2012	SPINAL CORD	V50	P382	DOI 10.1038/sc.2011.182
Ropper AE	2017	NEW ENGL J MED	V376	P1358	DOI 10.1056/NEJMra1516539
Rutges JPHJ	2017	EUR SPINE J	V26	P2324	DOI 10.1007/s00586-017-5097-4
Samuel AM	2015	SPINE	V40	P992	DOI 10.1097/BRS.0000000000000883
Toole JEO	2014	WORLD NEUROSURG	V82	P1
Vaccaro AR	2013	SPINE	V38	P2028	DOI 10.1097/BRS.0b013e3182a8a381
van Middendorp JJ	2013	J NEUROTRAUM	V30	P1781	DOI 10.1089/neu.2013.2932
van Middendorp JJ	2012	SPINE J	V12	P540	DOI 10.1016/j.spinee.2012.06.007
Werndle MC	2012	J NEUROTRAUM	V29	P880	DOI 10.1089/neu.2011.2038
Wilson JR	2016	NEUROSURGERY S1	V63	P172	DOI [DOI 10.1227/01.NEU.0000489750.82285.7F	10.1227/01.neu.0000489750.82285.7f]
NR 24
TC 27
Z9 28
U1 0
U2 0
PU SPRINGER
PI NEW YORK
PA 233 SPRING ST	NEW YORK	NY 10013 USA
SN 0940-6719
EI 1432-0932
J9 EUR SPINE J
JI Eur. Spine J.
PD AUG
PY 2018
VL 27
IS 8
BP 1831
EP 1838
DI 10.1007/s00586-018-5551-y
PG 8
WC Clinical Neurology; Orthopedics
WE Science Citation Index Expanded (SCI-EXPANDED)
SC Neurosciences & Neurology; Orthopedics
GA GP1ME
UT WOS:000440579400019
PM 29572739
OA hybrid
DA 2024-05-07
ER
PT J
AU Pollard	ME
Apple	DF
AF Pollard	ME
Apple	DF
TI Factors associated with improved neurologic outcomes in patients with
incomplete tetraplegia
SO SPINE
LA English
DT Article
DE cervical spine; methylprednisolone; neurologic recovery; spinal cord
injury; surgery; trauma
ID SPINAL-CORD INJURY; METHYLPREDNISOLONE; MANAGEMENT; FRACTURE; SURGERY;
CARE
AB Study Design. Retrospective review of 412 patients with traumatic	incomplete	cervical spinal cord injuries	and an average follow-up period of 2 years.
Objectives. To determine what patient characteristics	injury variables	and management strategies are associated with improved neurologic outcomes. In particular	the effects of intravenous steroids (NASCIS II protocol)	early definitive surgery (<24 hours after injury)	early anterior decompression	for burst fractures or disc herniations (<24 hours after injury)	and surgical decompression for stenosis without fracture were assessed.
Summary of Background Data. Controversy surrounds the pharmacologic and surgical management of patients with spinal cord injuries.
Methods. Neurologic data were collected retrospectively and classified using American Spinal Injury Association guidelines. This information was recorded at the time of injury	on admission to rehabilitation	on discharge from rehabilitation	and at 1	2	and final year of follow-up evaluation. Outcome measures included change in motor score	change in sensory score	final motor score	and final sensory score. The SPSS v10.0.7 statistical software package was used for data analysis.
Results. Neurologic recovery was not related to the following factors: gender	race	type of fracture	or mechanism of injury. Neurologic recovery also was not related to the following interventions: high-dose methylprednisolone administration	early definitive surgery	early anterior decompression for burst fractures or disc herniations or decompression of stenotic canals without fracture. Improved neurologic outcomes were	however	noted in younger patients (P=0.002)	and those with either a central cord or Brown-Sequard syndrome (P=0.019).
Conclusions. The most important prognostic variable relating to neurologic recovery in a patient with a spinal cord injury is the completeness of the lesion. When an incomplete cervical spinal cord lesion exists	younger patients and those with either a central cord or Brown-Sequard syndrome have a more favorable prognosis for recovery. In this study	no evidence was found to support high-dose steroid administration	routine early surgical intervention	or surgical decompression in stenotic patients without fracture.
C1 Atlanta Med Ctr	Dept Orthopaed Surg	Atlanta	GA USA.
Shepherd Ctr	Atlanta	GA USA.
C3 WellStar Atlanta Medical Center
RP Pollard	ME (corresponding author)	42 Arpege Way	Atlanta	GA 30327 USA.
FU NCRR NIH HHS [RR H133N000005] Funding Source: Medline
CR AEBI M	1986	CLIN ORTHOP RELAT R	P244
*AM SPIN INJ ASS	1976	INT STAND NEUR FUNCT
BOSCH A	1971	J AMER MED ASSOC	V216	P473
BRACKEN MB	1990	NEW ENGL J MED	V322	P1405	DOI 10.1056/NEJM199005173222001
Bravo P	1996	PARAPLEGIA	V34	P164	DOI 10.1038/sc.1996.29
Chen TY	1998	SPINE	V23	P2398	DOI 10.1097/00007632-199811150-00007
Delamarter R B	1999	J Am Acad Orthop Surg	V7	P166
DELAMARTER RB	1995	J BONE JOINT SURG AM	V77A	P1042	DOI 10.2106/00004623-199507000-00010
DONOVAN WH	1992	PARAPLEGIA	V30	P533	DOI 10.1038/sc.1992.111
DUCKER TB	1984	SPINE	V9	P525	DOI 10.1097/00007632-198407000-00023
DUH MS	1994	NEUROSURGERY	V35	P240	DOI 10.1227/00006123-199408000-00009
HADLEY MN	1992	NEUROSURGERY	V30	P661
HEIDEN JS	1975	J NEUROSURG	V43	P732	DOI 10.3171/jns.1975.43.6.0732
Hurlbert RJ	2000	J NEUROSURG	V93	P1	DOI 10.3171/spi.2000.93.1.0001
MARSHALL LF	1987	J NEUROSURG	V66	P400	DOI 10.3171/jns.1987.66.3.0400
MERMELSTEIN LE	1992	SKELETAL TRAUMA	P745
Short DJ	2000	SPINAL CORD	V38	P273	DOI 10.1038/sj.sc.3100986
Stahlman G. C.	1992	SKELETAL TRAUMA	P837
STAUFFER ES	1996	FRACTURES ADULTS	P1473
Vaccaro AR	1997	SPINE	V22	P2609	DOI 10.1097/00007632-199711150-00006
YOUNG JS	1978	PARAPLEGIA	V16	P39	DOI 10.1038/sc.1978.6
NR 21
TC 122
Z9 133
U1 0
U2 3
PU LIPPINCOTT WILLIAMS & WILKINS
PI PHILADELPHIA
PA 530 WALNUT ST	PHILADELPHIA	PA 19106-3621 USA
SN 0362-2436
J9 SPINE
JI SPINE
PD JAN 1
PY 2003
VL 28
IS 1
BP 33
EP 38
DI 10.1097/00007632-200301010-00009
PG 6
WC Clinical Neurology; Orthopedics
WE Science Citation Index Expanded (SCI-EXPANDED)
SC Neurosciences & Neurology; Orthopedics
GA 633YM
UT WOS:000180312600008
PM 12544952
DA 2024-05-07
ER
PT J
AU CARVELL	JE
GRUNDY	DJ
AF CARVELL	JE
GRUNDY	DJ
TI COMPLICATIONS OF SPINAL SURGERY IN ACUTE SPINAL-CORD INJURY
SO PARAPLEGIA
LA English
DT Article
DE SPINAL CORD INJURY; DELAYED TRANSFER; COMPLICATIONS OF SPINAL SURGERY;
SPINAL INJURIES UNITS
AB Despite an increasing realisation that patients with acute spinal cord injuries require a multidisciplinary approach for their management	which can only be satisfactorily provided in spinal injuries units	these units are still not being used to their full potential in the United Kingdom. Not surprisingly	the initial admission of patients to other hospitals has inevitably led to delays in transfer to such units	with a high incidence of complications. The results of spinal surgery were studied in 420 consecutive patients with spinal cord injury admitted to the Duke of Cornwall Spinal Treatment Centre	Salisbury. Complications were more frequent in patients undergoing spinal surgery before transfer to the centre. Furthermore	the longer the delay in transfer	the higher the incidence of pressure sores. Suggestions are made as to how complications can be avoided in future.
RP CARVELL	JE (corresponding author)	SALISBURY DIST HOSP	SALISBURY	ENGLAND.
NR 0
TC 11
Z9 11
U1 0
U2 1
PU STOCKTON PRESS
PI BASINGSTOKE
PA HOUNDMILLS	BASINGSTOKE	HAMPSHIRE	ENGLAND RG21 6XS
SN 0031-1758
J9 PARAPLEGIA
JI Paraplegia
PD JUN
PY 1994
VL 32
IS 6
BP 389
EP 395
DI 10.1038/sc.1994.65
PG 7
WC Clinical Neurology; Orthopedics
WE Science Citation Index Expanded (SCI-EXPANDED)
SC Neurosciences & Neurology; Orthopedics
GA NQ232
UT WOS:A1994NQ23200003
PM 8090547
OA Bronze
DA 2024-05-07
ER
PT J
AU Sorovikov	VA
Seliverstov	PV
AF Sorovikov	Vladimir A.
Seliverstov	Pavel	V
TI Imaging Features of Cervical Spinal Motion Segment Lesions before and
after Surgery: A Case Report
SO INTERNATIONAL JOURNAL OF BIOMEDICINE
LA English
DT Article
DE spinal injury; spinal cord injury; radiology; surgical treatment
ID BIOMECHANICS
AB Spinal injuries remain a serious modern health problem that leads to a high level of disability and prehospital mortality. This clinical case of cervical fracture-dislocation demonstrates the diagnostic signs and the surgical approach.
C1 [Sorovikov	Vladimir A.; Seliverstov	Pavel	V] Irkutsk Sci Ctr Surg & Traumatol	Irkutsk	Russia.
C3 Irkutsk Science Centre of the Russian Academy of Sciences; Irkutsk
Scientific Center of Surgery & Traumatology
RP Seliverstov	PV (corresponding author)	Irkutsk Sci Ctr Surg & Traumatol	Dept Radiol & Minimally Invas Surg	Irkutsk	Russia.
EM pavv2001@gmail.com
OI Seliverstov	Pavel/0000-0002-4050-9157
CR Babichenko EI	1995	SPINAL STABILIZATION	P25
Bersnev VP	1998	SURG SPINE SPINAL CO
Chan CWL	2016	J SPINAL CORD MED	V39	P255	DOI 10.1080/10790268.2016.1138601
Inoue N	2020	SPINE SURG RELAT RES	V4	P1	DOI 10.22603/ssrr.2019-0017
Iorio JA	2016	ASIAN SPINE J	V10	P377	DOI 10.4184/asj.2016.10.2.377
Jarikov AV	2019	AMUR MED J	V27	P65
Mirzaeva L	2019	SPINAL CORD	V57	P692	DOI 10.1038/s41393-019-0266-4
Nechaev VI	2005	THEORY PRACTICE
Ramih EA	2007	SPINAL SURG	P77
Ulrih EV	2002	VERTEBROLOGY TERMS F
Vasilyev AYu	2000	COMPUTED TOMOGRAPHY
NR 11
TC 0
Z9 0
U1 0
U2 1
PU INT MEDICAL RESEARCH & DEVELOPMENT CORP
PI NEW YORK
PA 6308 12TH AVE	NEW YORK	NY 11219 USA
SN 2158-0510
EI 2158-0529
J9 INT J BIOMED
JI Int. J. Biomed.
PD DEC
PY 2020
VL 10
IS 4
BP 430
EP 432
DI 10.21103/Article10(4)_CR1
PG 3
WC Medicine	Research & Experimental
WE Emerging Sources Citation Index (ESCI)
SC Research & Experimental Medicine
GA PE8XA
UT WOS:000598643500025
OA gold
DA 2024-05-07
ER
PT J
AU Vale	FL
Burns	J
Jackson	AB
Hadley	MN
AF Vale	FL
Burns	J
Jackson	AB
Hadley	MN
TI Combined medical and surgical treatment after acute spinal cord injury:
results of a prospective pilot study to assess the merits of aggressive
medical resuscitation and blood pressure management
SO JOURNAL OF NEUROSURGERY
LA English
DT Article
DE spinal cord injury; trauma; quadriplegia; paraplegia; neurological
recovery; ambulation
ID CEREBRAL PERFUSION-PRESSURE; EARLY ANEURYSM SURGERY; CERVICAL-SPINE;
INCOMPLETE PARAPLEGIA; COMPRESSION INJURY; CONTROLLED TRIAL; RECOVERY;
DECOMPRESSION; TRAUMA; MOTOR
AB The optimal management of acute spinal cord injuries remains to be defined. The authors prospectively applied resuscitation principles of Volume expansion and blood pressure maintenance to 77 patients who presented with acute neurological deficits as a result of spinal cord injuries occurring from C-l through T-12 in an effort to maintain spinal cord blood flow and prevent secondary injury. Ac…	all patients were managed by using Swan-Ganz and arterial blood pressure catheters and were treated with immobilization and fracture reduction as indicated. Intravenous fluids	colloid	and vasopressors were administered as necessary to maintain mean arterial blood pressure above 85 mm Hg. Surgery was performed for decompression and stabilization	and fusion in selected cases. Sixty-four patients have been followed at least 12 months postinjury by means of detailed neurological assessments and functional ability evaluations.
Sixty percent of patients with complete cervical spinal cord injuries improved at least one Frankel or American Spinal Injury Association (ASIA) grade at the last follow-up review. Thirty percent regained the ability to walk and 20% had return of bladder function 1 year postinjury.
Thirty-three percent of the patients with complete thoracic spinal cord injuries improved at least one Frankel or ASIA grade. Approximately 10% of the patients regained the ability to walk and had return of bladder function.
As of the 12-month follow-up review	92% of patients demonstrated clinical improvement after sustaining incomplete cervical spinal cord injuries compared to their initial neurological status. Ninety-two percent regained the ability to walk and 88% regained bladder function.
Eighty-eight percent of patients with incomplete thoracic spinal cord injuries demonstrated significant improvements in neurological function I year postinjury. Eighty-eight percent were able to walk and 63% had return of bladder function.
The authors conclude that the enhanced neurological outcome that was observed in patients after spinal cord injury in this study was in addition to	and/or distinct from	any potential benefit provided by surgery. Early and aggressive medical management (volume resuscitation and blood pressure augmentation) of patients with acute spinal cord injuries optimizes the potential for neurological recovery after sustaining trauma.
C1 UNIV ALABAMA	DIV NEUROSURG	BIRMINGHAM	AL 35294.
UNIV ALABAMA	DEPT REHABIL MED	BIRMINGHAM	AL 35294.
C3 University of Alabama System; University of Alabama Birmingham;
University of Alabama System; University of Alabama Birmingham
CR BENZEL EC	1987	NEUROSURGERY	V20	P742	DOI 10.1227/00006123-198705000-00012
BRACKEN MB	1993	J NEUROSURG	V79	P500	DOI 10.3171/jns.1993.79.4.0500
BRACKEN MB	1990	NEW ENGL J MED	V322	P1405	DOI 10.1056/NEJM199005173222001
BRADFORD DS	1987	CLIN ORTHOPAEDICS	V218	P201
CAPAUL M	1994	PARAPLEGIA	V32	P583	DOI 10.1038/sc.1994.92
DOLAN EJ	1980	J NEUROSURG	V53	P749	DOI 10.3171/jns.1980.53.6.0749
DONOVAN WH	1992	PARAPLEGIA	V30	P533	DOI 10.1038/sc.1992.111
Ducker T B	1983	Clin Neurosurg	V30	P495
DUH MS	1994	NEUROSURGERY	V35	P240	DOI 10.1227/00006123-199408000-00009
Frankel H L	1969	Paraplegia	V7	P179
FRIED LC	1971	J NEUROSURG	V35	P709	DOI 10.3171/jns.1971.35.6.0709
GEISLER FH	1991	NEW ENGL J MED	V324	P1829	DOI 10.1056/NEJM199106273242601
GILLINGHAM J	1976	J NEUROSURG	V44	P766
GUHA A	1987	PARAPLEGIA	V25	P324	DOI 10.1038/sc.1987.61
HADLEY MN	1992	NEUROSURGERY	V30	P661
HALL ED	1986	J NEUROSURG	V64	P951	DOI 10.3171/jns.1986.64.6.0951
HARRIS P	1980	PARAPLEGIA	V18	P324	DOI 10.1038/sc.1980.59
HEIDEN JS	1975	J NEUROSURG	V43	P732	DOI 10.3171/jns.1975.43.6.0732
ISAAC L	1995	SURG NEUROL	V43	P484	DOI 10.1016/0090-3019(95)80094-W
*JOINT NAT COMM DE	1993	ARCH INTERN MED	V153	P154
KOBRINE AI	1976	J NEUROSURG	V44	P12	DOI 10.3171/jns.1976.44.1.0012
KRENGEL WF	1993	SPINE	V18	P2080	DOI 10.1097/00007632-199310001-00027
LEVI L	1991	NEUROSURGERY	V29	P216	DOI 10.1227/00006123-199108000-00008
Levy M L	1994	Neurosurg Clin N Am	V5	P725
LEVY ML	1991	J NEUROSURG	V75	P27	DOI 10.3171/jns.1991.75.1.0027
RIVLIN AS	1978	SURG NEUROL	V10	P39
ROSNER MJ	1986	J NEUROSURG	V65	P636	DOI 10.3171/jns.1986.65.5.0636
ROSNER MJ	1990	J TRAUMA	V30	P933	DOI 10.1097/00005373-199008000-00001
ROSNER MJ	1995	J NEUROSURG	V83	P949	DOI 10.3171/jns.1995.83.6.0949
SOLOMON RA	1988	NEUROSURGERY	V23	P699	DOI 10.1227/00006123-198812000-00002
SOLOMON RA	1988	ARCH NEUROL-CHICAGO	V45	P325	DOI 10.1001/archneur.1988.00520270107028
Sussman B J	1976	J Neurosurg	V44	P766
TATOR CH	1991	J NEUROSURG	V75	P15	DOI 10.3171/jns.1991.75.1.0015
WALLACE MC	1986	NEUROSURGERY	V18	P433
WATERS RL	1993	ARCH PHYS MED REHAB	V74	P242
WATERS RL	1992	ARCH PHYS MED REHAB	V73	P784
WATERS RL	1994	ARCH PHYS MED REHAB	V75	P67
WATERS RL	1994	ARCH PHYS MED REHAB	V75	P306	DOI 10.1016/0003-9993(94)90034-5
WIBERG J	1988	ACTA NEUROCHIR	V91	P106	DOI 10.1007/BF01424563
WOLF A	1991	J NEUROSURG	V75	P883	DOI 10.3171/jns.1991.75.6.0883
Yarkony G.M.	1996	Physical Medicine and Rehabilitation	P1149
YASHON D	1973	J NEUROSURG	V38	P693	DOI 10.3171/jns.1973.38.6.0693
NR 42
TC 276
Z9 283
U1 0
U2 15
PU AMER ASSOC NEUROLOGICAL SURGEONS
PI CHARLOTTESVILLE
PA UNIV VIRGINIA	1224 WEST MAIN ST	STE 450	CHARLOTTESVILLE	VA 22903
SN 0022-3085
J9 J NEUROSURG
JI J. Neurosurg.
PD AUG
PY 1997
VL 87
IS 2
BP 239
EP 246
DI 10.3171/jns.1997.87.2.0239
PG 8
WC Clinical Neurology; Surgery
WE Science Citation Index Expanded (SCI-EXPANDED)
SC Neurosciences & Neurology; Surgery
GA XN706
UT WOS:A1997XN70600012
PM 9254087
DA 2024-05-07
ER
PT J
AU Abbas	A
Aziz	HF
Rizvi	R
Rehaman	L
Javeed	F
Afzal	A
AF Abbas	Asad
Aziz	Hafiza Fatima
Rizvi	Raza
Rehaman	Lal
Javeed	Farrukh
Afzal	Ali
TI Gunshot Acquired Spinal Cord Injury in Civilians
SO TURKISH NEUROSURGERY
LA English
DT Article
DE Firearms; Ballistics; Penetrating spinal injury; Civilian gunshot;
Spinal cord injury
ID NEUROLOGICAL CLASSIFICATION; INTERNATIONAL STANDARDS; WOUNDS; MANAGEMENT
AB AIM: To understand the differences between operative versus conservative treatment in terms of the outcome measured according to the American Spinal Injury Association (ASIA) impairment scale (AIS) in patients with gunshot acquired spinal cord injuries.
MATERIAL and METHODS: A total of 168 patients were included in this retrospective study. The AIS score was recorded for all survivors who provided consent after emergence from spinal shock. Demographic information and level of injury were also recorded. Patients were categorized according to the management approach	and the outcome was measured at the 6-month follow-up	using the AIS score. Univariate statistics were used for data analysis.
RESULTS: Most patients were male (91.6%)	with a mean age of 26 +/- 4.2 years. A majority of patients (73.2%) had incomplete spinal cord injuries. Among the complete spinal injuries	most involved the thoracic spine (84%). Overall	the thoracic spine was involved in half of the cases (51%). Twenty-six (15.4%) patients underwent surgery. The distribution of AIS score differed between the operative and non-operative groups. In both groups	the AIS score on follow-up differed significantly from admission AIS score (p<0.001). However	no significant differences were found between groups on the AIS score at follow-up (p>0.05).
CONCLUSION: None of the management approaches showed superior neurological recovery. Therefore	we conclude that outcome improvement in young patients depends on appropriate selection of surgical candidates.
C1 [Abbas	Asad; Aziz	Hafiza Fatima; Rizvi	Raza; Rehaman	Lal; Javeed	Farrukh; Afzal	Ali] Jinnah Postgrad Med Ctr	Dept Neurosurg	Karachi	Pakistan.
RP Abbas	A (corresponding author)	Jinnah Postgrad Med Ctr	Dept Neurosurg	Karachi	Pakistan.
EM asad.abbas@live.com
RI Javeed	Farrukh/AAU-5414-2021; Afzal	Ali/Q-9205-2019
OI Javeed	Farrukh/0000-0002-7433-4834;
CR Aryan HE	2005	NEUROSURGERY	V57	P748	DOI 10.1227/01.NEU.0000175728.93653.b1
Beaty N	2014	J NEUROSURG-SPINE	V21	P442	DOI 10.3171/2014.5.SPINE13522
Bertullo G	2015	AM J BIOMED	V3	P504
Bhatoe HS	2003	NEUROL INDIA	V51	P507
Bumpass DB	2015	SPINE	V40	P450	DOI 10.1097/BRS.0000000000000797
de Barros TEP	2014	SPINAL CORD	V52	P504	DOI 10.1038/sc.2014.56
Farmer JC	1998	J SPINAL DISORD	V11	P400
Güzelkü?ük ?	2016	SPINAL CORD	V54	P737	DOI 10.1038/sc.2016.29
Iqbal N	2018	WORLD NEUROSURG	V114	pE706	DOI 10.1016/j.wneu.2018.03.062
Jaiswal M	2013	ASIAN SPINE J	V7	P359	DOI 10.4184/asj.2013.7.4.359
Jakoi A	2015	SPINE J	V15	P2077	DOI 10.1016/j.spinee.2015.06.007
Joseph C	2017	SAMJ S AFR MED J	V107	P518	DOI [10.7196/SAMJ.2017.v107i6.12296	10.7196/samj.2017.v107i6.12296]
Joseph C	2016	SPINAL CORD	V54	P535	DOI 10.1038/sc.2015.189
Kennedy P	2017	SPINAL CORD	V55	P2	DOI 10.1038/sc.2016.135
Kirshblum S	2014	PHYS MED REH CLIN N	V25	P505	DOI 10.1016/j.pmr.2014.04.001
Le Roux JC	2005	S AFR J SURG	V43	P165
Masood Z	2008	PAK J MED SCI	V24	P368
Mccoy E	2017	SPINE J	V17	P1846	DOI 10.1016/j.spinee.2017.06.016
McCunniff PT	2017	WORLD NEUROSURG	V106	P240	DOI [10.1016/J.WNEU.2017.06.132	10.1016/j.wneu.2017.06.132]
Nwosu K	2017	SPINE	V42	pE117	DOI 10.1097/BRS.0000000000001716
Rahimi-Movaghar V	2013	NEUROEPIDEMIOLOGY	V41	P65	DOI 10.1159/000350710
Rathore M Farooq Azam	2008	J Pak Med Assoc	V58	P53
Shah SZA	2017	J PAK MED ASSOC	V67	P434
Sidhu GS	2013	CLIN ORTHOP RELAT R	V471	P3945	DOI 10.1007/s11999-013-2901-2
Stefanopoulos PK	2015	INT J ORAL MAX SURG	V44	P67	DOI 10.1016/j.ijom.2014.07.012
Trahan J	2013	INJURY	V44	P1601	DOI 10.1016/j.injury.2013.06.021
Waring WP	2010	J SPINAL CORD MED	V33	P346	DOI 10.1080/10790268.2010.11689712
Waters RL	2003	CLIN ORTHOP RELAT R	P120	DOI 10.1097/01.blo.0000052067.43194.dc
YOSHIDA GM	1995	ORTHOP CLIN N AM	V26	P109
NR 29
TC 4
Z9 4
U1 0
U2 2
PU TURKISH NEUROSURGICAL SOC
PI BAHCELIEVLER
PA TASKENT CADDESI 13-4	BAHCELIEVLER	ANKARA 06500	TURKEY
SN 1019-5149
J9 TURK NEUROSURG
JI Turk. Neurosurg.
PY 2019
VL 29
IS 4
BP 506
EP 512
DI 10.5137/1019-5149.JTN.24121-18.2
PG 7
WC Clinical Neurology; Surgery
WE Science Citation Index Expanded (SCI-EXPANDED)
SC Neurosciences & Neurology; Surgery
GA IG4GW
UT WOS:000473763100008
PM 30649823
OA Bronze
DA 2024-05-07
ER
PT J
AU ter Wengel	PV
De Haan	Y
Feller	RE
Oner	FC
Vandertop	WP
AF ter Wengel	Paula Valerie
De Haan	Yvette
Feller	Ricardo E.
Oner	F. Cumhur
Vandertop	William Peter
TI Complete Traumatic Spinal Cord Injury: Current Insights Regarding Timing
of Surgery and Level of Injury
SO GLOBAL SPINE JOURNAL
LA English
DT Review
DE spinal cord injuries; surgical decompression; spinal fusion; outcome
assessment; complete spinal cord injury
ID SURGICAL DECOMPRESSION; CERVICAL-SPINE; NEUROLOGICAL RECOVERY; CHANGING
DEMOGRAPHICS; MOTOR RECOVERY; ANTERIOR DECOMPRESSION; THORACOLUMBAR
JUNCTION; CONUS MEDULLARIS; CLINICAL-TRIALS; FRACTURES
AB Study Design: A narrative literature review. Objectives: To review the neurological recovery patterns in traumatic spinal cord injury (tSCI) patients with a complete lack of motor and sensory function below the level of injury (ie	ASIA A [American Spinal Injury Association scale])	as well as the impact of level of injury and timing of surgical intervention. Results: Spontaneous neurological recovery in patients with complete tSCI differs per level of injury: patients with cervical and thoracolumbar tSCI recover >= 1 ASIA grade in 17.3% to 34.0% 1 year after injury	compared with 10.7% to 18.6% in thoracic tSCI. Surgical decompression within 24 hours has a beneficial effect on neurological recovery in patients with complete cervical tSCI	whereas this effect is less clear for thoracic and thoracolumbar tSCI. A 1- or 2-grade improvement in the ASIA scale does not necessarily result in functional recovery. Conclusion: In complete tSCI	the level of injury as well as surgical timing affect neurological recovery. There appears to be a beneficial effect of early surgical decompression in patients with complete cervical tSCI	more so than for thoracic and thoracolumbar tSCI. Frequently	the effect of surgical intervention is evaluated by an improvement in ASIA grade	but it is unclear whether this scale is sensitive enough to evaluate meaningful effectiveness of the intervention and desired outcome for patients with tSCI.
C1 [ter Wengel	Paula Valerie; De Haan	Yvette; Feller	Ricardo E.; Vandertop	William Peter] Vrije Univ Amsterdam	Med Ctr	Amsterdam	Netherlands.
[ter Wengel	Paula Valerie] Leiden Univ	Med Ctr	Leiden	Netherlands.
[Oner	F. Cumhur] Univ Med Ctr Utrecht	Utrecht	Netherlands.
[Vandertop	William Peter] Acad Med Ctr	Amsterdam	Netherlands.
C3 Vrije Universiteit Amsterdam; Leiden University; Leiden University
Medical Center (LUMC); Leiden University - Excl LUMC; Utrecht
University; Utrecht University Medical Center; University of Amsterdam;
Academic Medical Center Amsterdam
RP ter Wengel	PV (corresponding author)	De Boelelaan 1117	NL-1081 HV Amsterdam	Netherlands.
EM valerieterwengel@hotmail.com
RI Vandertop	William P./K-9288-2018
OI ter Wengel	Paula Valerie/0000-0003-1073-8239; Vandertop
William/0000-0001-5417-0265
CR Agostinello J	2017	SPINE	V42	pE617	DOI 10.1097/BRS.0000000000001903
Anderson KD	2004	J NEUROTRAUM	V21	P1371	DOI 10.1089/neu.2004.21.1371
BENZEL EC	1987	NEUROSURGERY	V20	P742	DOI 10.1227/00006123-198705000-00012
Bourassa-Moreau ?	2016	J NEUROTRAUM	V33	P301	DOI 10.1089/neu.2015.3957
Brouwers E	2017	SPINAL CORD	V55	P886	DOI 10.1038/sc.2017.54
Burns AS	2003	J NEUROTRAUM	V20	P477	DOI 10.1089/089771503765355540
Cengiz SL	2008	ARCH ORTHOP TRAUM SU	V128	P959	DOI 10.1007/s00402-007-0518-1
Charles YP	2015	ORTHOP TRAUMATOL-SUR	V101	pS31	DOI 10.1016/j.otsr.2014.06.024
Chen YY	2016	ARCH PHYS MED REHAB	V97	P1610	DOI 10.1016/j.apmr.2016.03.017
CLOHISY JC	1992	SPINE	V17	pS325
COTLER JM	1993	SPINE	V18	P386	DOI 10.1097/00007632-199303000-00015
DeVivo MJ	2012	SPINAL CORD	V50	P365	DOI 10.1038/sc.2011.178
Ditunno PL	2008	SPINAL CORD	V46	P500	DOI 10.1038/sj.sc.3102172
Dobran Mauro	2014	Surg Neurol Int	V5	pS329	DOI 10.4103/2152-7806.139645
Doherty Jeanne G	2002	J Spinal Cord Med	V25	P289
Donnelly C	2004	SPINAL CORD	V42	P302	DOI 10.1038/sj.sc.3101589
Du JP	2018	WORLD NEUROSURG	V116	pE867	DOI 10.1016/j.wneu.2018.05.118
Dvorak MF	2015	J NEUROTRAUM	V32	P645	DOI 10.1089/neu.2014.3632
Dvorak MF	2014	J NEUROTRAUM	V31	P1540	DOI 10.1089/neu.2013.3278
Eichholz KM	2019	NEUROSURGERY	V84	pE53	DOI 10.1093/neuros/nyy362
El Tecle NE	2018	J NEUROSURG-SPINE	V28	P436	DOI 10.3171/2017.7.SPINE17107
Estores IM	2003	J REHABIL RES DEV	V40	P93	DOI 10.1682/JRRD.2003.08.0093
Fawcett JW	2007	SPINAL CORD	V45	P190	DOI 10.1038/sj.sc.3102007
Fehlings MG	2017	GLOB SPINE J	V7	p195S	DOI 10.1177/2192568217706367
Fehlings MG	2012	PLOS ONE	V7	DOI 10.1371/journal.pone.0032037
Geisler FH	2001	SPINE	V26	pS68	DOI 10.1097/00007632-200112151-00014
Goulet J	2019	AM J PHYS MED REHAB	V98	P14	DOI 10.1097/PHM.0000000000001006
Grassner L	2016	J NEUROTRAUM	V33	P1658	DOI 10.1089/neu.2015.4325
Hansebout RR	2014	J NEUROSURG-SPINE	V20	P550	DOI 10.3171/2014.2.SPINE13318
Jug M	2015	J NEUROTRAUM	V32	P1385	DOI 10.1089/neu.2014.3767
Kato S	2017	J ORTHOP TRAUMA	V31	pS38	DOI 10.1097/BOT.0000000000000946
Kirshblum S	2004	ARCH PHYS MED REHAB	V85	P1811	DOI 10.1016/j.apmr.2004.03.015
Launay O	2012	ORTHOP TRAUMATOL-SUR	V98	P352	DOI 10.1016/j.otsr.2011.08.019
LEVI L	1991	NEUROSURGERY	V29	P216	DOI 10.1227/00006123-199108000-00008
Liu Y	2015	INT ORTHOP	V39	P2457	DOI 10.1007/s00264-014-2652-z
Marino RJ	2011	ARCH PHYS MED REHAB	V92	P369	DOI 10.1016/j.apmr.2010.09.027
Marino RJ	1999	ARCH PHYS MED REHAB	V80	P1391	DOI 10.1016/S0003-9993(99)90249-6
Mattiassich G	2017	J NEUROTRAUM	V34	P3362	DOI 10.1089/neu.2017.5132
Maynard FM	1997	SPINAL CORD	V35	P266	DOI 10.1038/sj.sc.3100432
McCaughey EJ	2016	SPINAL CORD	V54	P270	DOI 10.1038/sc.2015.167
Newton D	2011	J BONE JOINT SURG BR	V93B	P1646	DOI 10.1302/0301-620X.93B12.27048
Nijendijk JHB	2014	SPINAL CORD	V52	P258	DOI 10.1038/sc.2013.180
Papadopoulos SM	2002	J TRAUMA	V52	P323	DOI 10.1097/00005373-200202000-00019
Payer M	2006	ACTA NEUROCHIR	V148	P299	DOI 10.1007/s00701-005-0681-5
Payer M	2005	ACTA NEUROCHIR	V147	P509	DOI 10.1007/s00701-004-0462-6
Pickett GE	2006	SPINE	V31	P799	DOI 10.1097/01.brs.0000207258.80129.03
Radcliff KE	2011	SPINE J	V11	P884	DOI 10.1016/j.spinee.2011.07.022
Rahimi-Movaghar V	2006	J SPINAL CORD MED	V29	P32	DOI 10.1080/10790268.2006.11753854
Rahimi-Movaghar V	2005	J SPINAL CORD MED	V28	P415	DOI 10.1080/10790268.2005.11753841
Rahimi-Movaghar V	2014	NEUROSCIENCES	V19	P183
Ramirez-Villaescusa Jose	2018	J Spine Surg	V4	P388	DOI 10.21037/jss.2018.06.07
RANDLE MJ	1991	SURG NEUROL	V36	P181	DOI 10.1016/0090-3019(91)90110-U
Rath SA	2005	NEUROSURG REV	V28	P44	DOI 10.1007/s10143-004-0356-3
Rutges JPHJ	2007	EUR SPINE J	V16	P579	DOI 10.1007/s00586-006-0224-7
Shen Y	2015	J SPINAL DISORD TECH	V28	pE1	DOI 10.1097/BSD.0000000000000065
Stephan K	2015	SPINE J	V15	P1994	DOI 10.1016/j.spinee.2015.04.041
ter Wengel PV	2018	EUR SPINE J	V27	P1831	DOI 10.1007/s00586-018-5551-y
ter Wengel PV	2019	J NEUROTRAUM	V36	P835	DOI 10.1089/neu.2018.5974
Thompson C	2015	J SPINAL CORD MED	V38	P214	DOI 10.1179/2045772314Y.0000000233
Umerani MS	2014	ASIAN SPINE J	V8	P427	DOI 10.4184/asj.2014.8.4.427
Vaccaro AR	2006	J SPINAL DISORD TECH	V19	P1	DOI 10.1097/01.bsd.0000180080.59559.45
van den Berg MEL	2010	NEUROEPIDEMIOLOGY	V34	P184	DOI 10.1159/000279335
van Middendorp JJ	2009	SPINAL CORD	V47	P555	DOI 10.1038/sc.2008.162
Wang L	2014	BMC MUSCULOSKEL DIS	V15	DOI 10.1186/1471-2474-15-40
Werndle MC	2012	J NEUROTRAUM	V29	P880	DOI 10.1089/neu.2011.2038
WIBERG J	1988	ACTA NEUROCHIR	V91	P106	DOI 10.1007/BF01424563
Wilson JR	2012	SPINAL CORD	V50	P840	DOI 10.1038/sc.2012.59
Wilson JR	2012	J NEUROSURG-SPINE	V17	P11	DOI 10.3171/2012.4.AOSPINE1245
Wu X	2015	SPINAL CORD	V53	P84	DOI 10.1038/sc.2014.232
Zariffa J	2011	SPINAL CORD	V49	P463	DOI 10.1038/sc.2010.140
Zariffa J	2012	ARCH PHYS MED REHAB	V93	P905	DOI 10.1016/j.apmr.2011.10.024
NR 71
TC 17
Z9 17
U1 0
U2 3
PU SAGE PUBLICATIONS LTD
PI LONDON
PA 1 OLIVERS YARD	55 CITY ROAD	LONDON EC1Y 1SP	ENGLAND
SN 2192-5682
EI 2192-5690
J9 GLOB SPINE J
JI Glob. Spine J.
PD MAY
PY 2020
VL 10
IS 3
BP 324
EP 331
AR 2192568219844990
DI 10.1177/2192568219844990
EA MAY 2019
PG 8
WC Clinical Neurology; Orthopedics
WE Science Citation Index Expanded (SCI-EXPANDED)
SC Neurosciences & Neurology; Orthopedics
GA LH5HM
UT WOS:000479674900001
PM 32313798
OA Green Published	gold
DA 2024-05-07
ER
PT J
AU DUH	MS
SHEPARD	MJ
WILBERGER	JE
BRACKEN	MB
AF DUH	MS
SHEPARD	MJ
WILBERGER	JE
BRACKEN	MB
TI THE EFFECTIVENESS OF SURGERY ON THE TREATMENT OF ACUTE SPINAL-CORD
INJURY AND ITS RELATION TO PHARMACOLOGICAL TREATMENT
SO NEUROSURGERY
LA English
DT Article
DE PHARMACOLOGICAL THERAPY; SPINAL CORD INJURY; SURGICAL TIMING
ID ANTERIOR DECOMPRESSION; MANAGEMENT; METHYLPREDNISOLONE; NALOXONE; TRAUMA
AB USING DATA FROM the Second National Acute Spinal Cord Injury Study (NASCIS II)	the authors sought to characterize the role of surgery in the management of traumatic spinal cord injury and to examine the interaction between pharmacological treatment and surgery. Patients who did not undergo surgery had more severe spinal cord injuries initially than those who had surgery. However	no differences in neurological improvement at 1-year follow-up were found between those who underwent surgery and those who did not. The results suggest that either early surgery (less than or equal to 25 hours after injury) or late surgery (> 200 hours) may be associated with increased neurological recovery	particularly motor function	but these results are equivocal. Surgery was not shown to interact with pharmacological treatments	indicating that the effect of drug treatment in NASCIS II	reported elsewhere	is not influenced by surgery. Other independent variables that best predicted improvement in motor score were age of 25 years or younger	incomplete injury	and lower baseline emergency department neurological scores. This study does not provide clinically relevant evidence concerning the efficacy of timing or the value of surgery in treating patients with spinal cord injuries. A randomized study on the timing and efficacy of spinal cord surgery is needed to obtain valid comparisons of the efficacy of surgical treatments.
C1 YALE UNIV	SCH MED	DEPT EPIDEMIOL & PUBL HLTH	NEW HAVEN	CT 06520.
ALLEGHENY GEN HOSP	DEPT NEUROSURG	PITTSBURGH	PA 15212.
C3 Yale University; Allegheny General Hospital
FU NINDS NIH HHS [NS 15078] Funding Source: Medline
CR ALBIN MS	1987	ACTURE SPINAL CORD I	P267
BEDBROOK GM	1991	AUST NZ J SURG	V61	P478	DOI 10.1111/j.1445-2197.1991.tb00272.x
Blauth M	1987	J Orthop Trauma	V1	P240	DOI 10.1097/00005131-198701030-00009
BRACKEN MB	1981	AM J EPIDEMIOL	V113	P615	DOI 10.1093/oxfordjournals.aje.a113140
BRACKEN MB	1990	NEW ENGL J MED	V322	P1405	DOI 10.1056/NEJM199005173222001
BRACKEN MB	1992	J NEUROSURG	V76	P23	DOI 10.3171/jns.1992.76.1.0023
BRADFORD DS	1987	CLIN ORTHOPAEDICS	V218	P201
BUCHANAN LE	1987	SPINAL CORD INJURY C	P35
COVALT DA	1953	JAMA-J AM MED ASSOC	V151	P89
DELATORRE JC	1980	SPINAL CORD ITS REAC	P291
EDMONSON AS	1992	CAMPBELLS OPERATIVE	V5	P3091
EISENBERG MG	1985	PARAPLEGIA	V23	P335	DOI 10.1038/sc.1985.53
EXNER G	1992	MAR INT WORKSH NEUR
GERTZBEIN SD	1988	SPINE	V13	P641
GREEN BA	1991	SPINAL CORD INJURED	P24
Guttman L :.	1976	Spinal cord injuries - comprehensive management and research	P137
HEIDEN JS	1975	J NEUROSURG	V43	P732	DOI 10.3171/jns.1975.43.6.0732
LEVI L	1991	NEUROSURGERY	V29	P216	DOI 10.1227/00006123-199108000-00008
MARSHALL LF	1987	J NEUROSURG	V66	P400	DOI 10.3171/jns.1987.66.3.0400
MURPHY KP	1990	MAYO CLIN PROC	V65	P949	DOI 10.1016/S0025-6196(12)65156-8
NACHEMSON AL	1991	ACTA ORTHOP SCAND	V62	P17	DOI 10.3109/17453679109155099
RANSOHOFF J	1980	SPINAL CORD ITS REAC	P311
RISEBOROUGH EJ	1990	SPINAL SURGERY SCI P	P1
Suyama T	1990	Nihon Seikeigeka Gakkai Zasshi	V64	P1155
TATOR CH	1987	CAN J NEUROL SCI	V14	P60
TRANSFELDT EE	1990	SPINE	V15	P953	DOI 10.1097/00007632-199009000-00021
WILBERG J	1988	ACTA NEUROCHIR WIEN	V91	P106
Wilberger J E	1991	J Neurotrauma	V8 Suppl 1	pS21
WILMOT CB	1986	PARAPLEGIA	V24	P71	DOI 10.1038/sc.1986.10
1991	SAS STAT USERS GUIDE
NR 30
TC 83
Z9 93
U1 0
U2 4
PU WILLIAMS & WILKINS
PI BALTIMORE
PA 351 WEST CAMDEN ST	BALTIMORE	MD 21201-2436
SN 0148-396X
J9 NEUROSURGERY
JI Neurosurgery
PD AUG
PY 1994
VL 35
IS 2
BP 240
EP 248
DI 10.1227/00006123-199408000-00009
PG 9
WC Clinical Neurology; Surgery
WE Science Citation Index Expanded (SCI-EXPANDED)
SC Neurosciences & Neurology; Surgery
GA PA207
UT WOS:A1994PA20700027
PM 7969831
DA 2024-05-07
ER
PT J
AU Hagan	MJ
Feler	J
Sun	F
Leary	OP
Bajaj	A
Kanekar	S
Oyelese	AA
Telfeian	AE
Gokaslan	ZL
Fridley	JS
AF Hagan	Matthew J.
Feler	Joshua
Sun	Felicia
Leary	Owen P.
Bajaj	Ankush
Kanekar	Samika
Oyelese	Adetokunbo A.
Telfeian	Albert E.
Gokaslan	Ziya L.
Fridley	Jared S.
TI Spinal cord injury in adult and pediatric populations
SO INTERDISCIPLINARY NEUROSURGERY-ADVANCED TECHNIQUES AND CASE MANAGEMENT
LA English
DT Review
DE Anatomy; Spinal cord injury; Spine; Spine fracture; Pediatric
neurosurgery
ID DIFFUSION TENSOR; RADIOGRAPHIC ABNORMALITY; MANAGEMENT; TRAUMA
AB Spinal cord injury (SCI) is a debilitating neurologic disorder that can result in significant morbidity and mortality	as well as long term disability. Pediatric spinal cord injuries account for only 5% of all spinal cord injuries. Understanding differences in anatomic and epidemiologic characteristics between pediatric and adult SCI is paramount to the accurate evaluation	diagnosis	and treatment of this potentially debilitating pathology. Standardized neurological examination and dedicated spine imaging guide optimal management. For both adult and pediatric populations	medical optimization and surgical decompression	stabilization	and/or fusion in select patient groups comprise the foundation of high-quality SCI care. Research into novel therapeutics	however	may afford improved functional outcomes. In the present review	we discuss differences between pediatric and adult patients with spinal cord injury as they pertain to patient anatomy	evaluation	management	and medical complications.
C1 [Hagan	Matthew J.; Feler	Joshua; Sun	Felicia; Leary	Owen P.; Bajaj	Ankush; Kanekar	Samika; Oyelese	Adetokunbo A.; Telfeian	Albert E.; Gokaslan	Ziya L.; Fridley	Jared S.] Brown Univ	Warren Alpert Sch Med	222 Richmond St	Providence	RI 02903 USA.
[Feler	Joshua; Sun	Felicia; Leary	Owen P.; Oyelese	Adetokunbo A.; Telfeian	Albert E.; Gokaslan	Ziya L.; Fridley	Jared S.] Rhode Isl Hosp	Dept Neurosurg	593 Eddy St	APC6	Providence	RI 02903 USA.
C3 Brown University; Lifespan Health Rhode Island; Rhode Island Hospital
RP Fridley	JS (corresponding author)	Brown Univ	Rhode Isl Hosp	Warren Alpert Sch Med	Dept Neurosurg	593 Eddy St	APC 6	Providence	RI 02903 USA.
EM jared.fridley@lifespan.org
RI Feler	Joshua Richard/JCO-0230-2023
OI Feler	Joshua Richard/0000-0002-9206-6394
CR Ahuja CS	2020	SPINAL CORD	V58	P1037	DOI 10.1038/s41393-020-0477-8
Ahuja CS	2017	NAT REV DIS PRIMERS	V3	DOI 10.1038/nrdp.2017.18
Anderson KK	2015	NEUROSURGERY	V77	pS15	DOI 10.1227/NEU.0000000000000946
[Anonymous]	2016	Top Spinal Cord Inj Rehabil	V22	P209	DOI 10.1310/sci2203-209
[Anonymous]	2020	FACTS FIG GLANC
Bennett J.	2021	StatPearls
Chen D	1999	ARCH PHYS MED REHAB	V80	P1397	DOI 10.1016/S0003-9993(99)90250-2
Como JJ	2012	J TRAUMA ACUTE CARE	V73	P1261	DOI 10.1097/TA.0b013e318265cd8c
Consortium Spinal Cord Med	2008	J SPINAL CORD MED	V31	P403
Copley PC	2019	EUR J TRAUMA EMERG S	V45	P777	DOI 10.1007/s00068-018-0992-x
David G	2019	NAT REV NEUROL	V15	P718	DOI 10.1038/s41582-019-0270-5
DICKMAN CA	1989	PEDIATR NEUROSCI	V15	P237	DOI 10.1159/000120476
Eleraky MA	2000	J NEUROSURG	V92	P12	DOI 10.3171/spi.2000.92.1.0012
Gedde MH	2019	J SPINAL CORD MED	V42	P695	DOI 10.1080/10790268.2019.1598698
Goldberg AL	2010	J SPINAL CORD MED	V33	P105	DOI 10.1080/10790268.2010.11689685
Hurlbert RJ	2013	NEUROSURGERY	V72	P93	DOI 10.1227/NEU.0b013e31827765c6
Ikpeze TC	2017	GERIATR ORTHOP SURG	V8	P115	DOI 10.1177/2151458517696680
Karlsson AK	2006	PROG BRAIN RES	V152	P1	DOI 10.1016/S0079-6123(05)52034-X
Kearney H	2015	NAT REV NEUROL	V11	P327	DOI 10.1038/nrneurol.2015.80
Konovalov N	2020	NEUROSPINE	V17	P797	DOI 10.14245/ns.2040404.202
Launay F	2005	CLIN ORTHOP RELAT R	P166	DOI 10.1097/01.blo.0000151876.90256.bf
Liu X	2017	SEMIN ULTRASOUND CT	V38	P163	DOI 10.1053/j.sult.2016.07.006
MACKINNON JA	1993	J PEDIATR-US	V122	P431	DOI 10.1016/S0022-3476(05)83437-7
MARIANO AJ	1992	CLIN J PAIN	V8	P87	DOI 10.1097/00002508-199206000-00005
Mullene M.	2021	SPINAL CORD INFARCTI
Parent S	2011	J NEUROTRAUM	V28	P1515	DOI 10.1089/neu.2009.1153
Parent S	2010	SPINE	V35	pS202	DOI 10.1097/BRS.0b013e3181f35acb
Pettiford JN	2012	PEDIATR SURG INT	V28	P287	DOI 10.1007/s00383-011-3012-3
Proctor MR	2002	CRIT CARE MED	V30	pS489	DOI 10.1097/00003246-200211001-00014
Roberts TT	2017	CLIN ORTHOP RELAT R	V475	P1499	DOI 10.1007/s11999-016-5133-4
Ropper AE	2017	NEW ENGL J MED	V376	P1358	DOI 10.1056/NEJMra1516539
ROSSITCH E	1992	PEDIATR NEUROSURG	V18	P149
RUGE JR	1988	J NEUROSURG	V68	P25	DOI 10.3171/jns.1988.68.1.0025
Ryken TC	2013	NEUROSURGERY	V72	P84	DOI 10.1227/NEU.0b013e318276ee16
Savic G	2018	SPINAL CORD	V56	P575	DOI 10.1038/s41393-018-0072-4
Sekhon LHS	2001	SPINE	V26	pS2	DOI 10.1097/00007632-200112151-00002
Shah Manan	2020	Surg Neurol Int	V11	P2	DOI 10.25259/SNI_568_2019
Thomas NH	1995	PEDIATR NEUROSURG	V23	P188	DOI 10.1159/000120957
Tracy JA	2010	NEUROLOGIST	V16	P176	DOI 10.1097/NRL.0b013e3181da3a29
Vervoordeldonk Jolien J	2013	Top Spinal Cord Inj Rehabil	V19	P195	DOI 10.1310/sci1903-195
Vogel Lawrence C	2004	Orthop Nurs	V23	P300	DOI 10.1097/00006416-200409000-00004
Vogel LC.	2014	Spinal cord injury in the child and young adult
Wang MY	2004	SPINE	V29	P1493	DOI 10.1097/01.BRS.0000129026.03194.0F
Zhu FZ	2021	WORLD NEUROSURG	V150	pE23	DOI 10.1016/j.wneu.2021.01.146
Zhu FZ	2021	SPINE	V46	P687	DOI 10.1097/BRS.0000000000003923
NR 45
TC 2
Z9 2
U1 2
U2 9
PU ELSEVIER
PI AMSTERDAM
PA RADARWEG 29	1043 NX AMSTERDAM	NETHERLANDS
EI 2214-7519
J9 INTERDISCIP NEUROSUR
JI Interdiscip. Neurosurg.
PD SEP
PY 2022
VL 29
AR 101594
DI 10.1016/j.inat.2022.101594
EA JUN 2022
PG 7
WC Clinical Neurology
WE Emerging Sources Citation Index (ESCI)
SC Neurosciences & Neurology
GA 2E1VQ
UT WOS:000812021600005
OA gold
DA 2024-05-07
ER
PT J
AU Alaca	R
Yilmaz	B
Goktepe	AS
Yazicioglu	K
Gunduz	S
AF Alaca	R
Yilmaz	B
Goktepe	AS
Yazicioglu	K
Gunduz	S
TI Military gunshot wound-induced spinal cord injuries
SO MILITARY MEDICINE
LA English
DT Article
ID MEDICAL COMPLICATIONS; SYSTEMS; OUTCOMES; CARE
AB Gunshot wounds are the second leading cause of spinal cord injuries in developed countries	whereas in undeveloped and developing countries	this likelihood is much more. However	the weapon and injury characteristics are very different between those two groups of countries. The aim of this study was to review our experience with gunshot wound-caused spinal cord injury during our struggle with terrorism	to examine surgical and medical complications	and to determine the difference between civilian and military gunshot wounds. One hundred five male patients (mean	25 years of age) were examined according to completeness	spinal and nonspinal injuries	American Spinal Injury Association classification	motor and pinprick scores	surgical and nonsurgical interventions	surgical complications	and spinal cord injury-related medical complications. This study has shown that the likelihood of completeness was higher in gunshot wounds with high velocity weapons. Because of their higher wounding capacity	the difference between vertebral and neurological levels was not very different as it was on the other etiologies. Fortunately	spinal cord injury-related medical complications were less than expected.
C1 Gulhane Mil Med Acad	Dept Phys Med & Rehabil	TR-06010 Ankara	Turkey.
Gulhane Mil Med Acad	Turkish Armed Forces Rehabil & Care Ctr	Dept Phys Med & Rehabil	TR-06530 Bilkent	Turkey.
C3 Gulhane Military Medical Academy; Gulhane Military Medical Academy
RP Alaca	R (corresponding author)	TSK Rebil Bakim Merkezi	TR-06530 Bilkent	Turkey.
RI YILMAZ	Bilge/A-7428-2013; YILMAZ	Bilge/W-6481-2019
OI YILMAZ	Bilge/0000-0003-1173-9399
CR ADAMS DB	1982	MIL MED	V147	P831	DOI 10.1093/milmed/147.10.831
DiMaio V J	1977	J Forensic Sci	V22	P132
Fackler ML	1996	ANN EMERG MED	V28	P194	DOI 10.1016/S0196-0644(96)70062-8
GUTIERREZ PA	1993	UROL CLIN N AM	V20	P373
HART C	1994	PARAPLEGIA	V32	P709	DOI 10.1038/sc.1994.115
Marino RJ	1999	ARCH PHYS MED REHAB	V80	P1391	DOI 10.1016/S0003-9993(99)90249-6
McKinley WO	1999	AM J PHYS MED REHAB	V78	P102	DOI 10.1097/00002060-199903000-00002
McKinley WO	1999	ARCH PHYS MED REHAB	V80	P1402	DOI 10.1016/S0003-9993(99)90251-4
Nobunaga AI	1999	ARCH PHYS MED REHAB	V80	P1372	DOI 10.1016/S0003-9993(99)90247-2
Putzke JD	2001	AM J PHYS MED REHAB	V80	P366	DOI 10.1097/00002060-200105000-00008
ROFFI RP	1989	SPINE	V14	P808	DOI 10.1097/00007632-198908000-00006
Staas W	1998	REHABILITATION MED P	P1259
Waters RL	1999	ARCH PHYS MED REHAB	V80	P1383	DOI 10.1016/S0003-9993(99)90248-4
WATERS RL	1991	CLIN ORTHOP RELAT R	P14
YOSHIDA GM	1995	ORTHOP CLIN N AM	V26	P109
NR 15
TC 6
Z9 6
U1 0
U2 2
PU ASSN MILITARY SURG US
PI BETHESDA
PA 9320 OLD GEORGETOWN RD	BETHESDA	MD 20814 USA
SN 0026-4075
J9 MIL MED
JI Milit. Med.
PD NOV
PY 2002
VL 167
IS 11
BP 926
EP 928
DI 10.1093/milmed/167.11.926
PG 3
WC Medicine	General & Internal
WE Science Citation Index Expanded (SCI-EXPANDED)
SC General & Internal Medicine
GA 653EE
UT WOS:000181421600014
PM 12448620
OA Bronze
DA 2024-05-07
ER
PT J
AU Tabarestani	TQ
Lewis	NE
Kelly-Hedrick	M
Zhang	NA
Cellini	BR
Marrotte	EJ
Williamson	T
Wang	HC
Laskowitz	DT
Faw	TD
[truncated: 473,191+ more rows]
[truncated: 35 more columns]
