# Supplementary material for: Tracing the evolving dynamics and research hotspots of spinal cord injury and surgical decompression from 1975 to 2024: a bibliometric analysis
Source: Front Neurol. 2024 Aug 5;15:1442145. doi: 10.3389/fneur.2024.1442145 (PMC11330800; doi:10.3389/fneur.2024.1442145)
Supplement: Supplementary file 6 [file Data_Sheet_2.XLSX]

## Sheet: Sheet1
PT J
AU Wu	SY
Jiang	YH
Kuo	HC
AF Wu	Shu-Yu
Jiang	Yuan-Hong
Kuo	Hann-Chorng
TI Long-term Outcomes of Augmentation Enterocystoplasty in Patients With
End-Stage Bladder Diseases: A Single-Institute Experience Involving 102
Patients
SO INTERNATIONAL NEUROUROLOGY JOURNAL
LA English
DT Article
DE Lower Urinary Tract Symptoms; Urinary Bladder Diseases; Cystitis;
Urinary Bladder; Neurogenic
ID SPINAL-CORD-INJURY; QUALITY-OF-LIFE; NEUROGENIC BLADDER; COMPLICATIONS;
CYSTOPLASTY; CHILDREN; ADULTS
AB Purpose: Augmentation enterocystoplasty (AE) has been shown to improve clinical symptoms in patients with end-stage bladder disease (ESBD). Herein	we report the long-term outcomes of a series of patients with different etiologies of ESBD who received AE.
Methods: We retrospectively reviewed 102 patients with ESBD who received AE at the Hualien Tzu Chi General Hospital from 1992 to 2014. ESBD in this study was defined as including neurogenic lower urinary tract dysfunction (NLUTD) due to spinal cord injury (SCI) or myelomeningocele	inflammatory bladder disease (IBD)	ESBD occurring after pelvic cancer surgery	and other etiologies. Complications including active lower urinary tract problems and urinary tract infection (UTI)	as well as patients' self-reported satisfaction with the procedure	were evaluated.
Results: A total of 102 patients were included in the study. A majority of patients received AE for NLUTD (n = 43)	followed by IBD (n = 38)	ESBD after pelvic cancer surgery (n = 15)	and the other etiologies (n = 6). Patients had a mean age of 39.4 +/- 18.7 years and were followed for a mean of 78 months. All patients had significantly increased cystometric bladder capacity and compliance at the time of follow-up. Fifty-four patients (52.9%) reported moderate to excellent satisfaction with the outcome	and there were no significant differences among the groups (P = 0.430). The most common reason for dissatisfaction was the need for clean intermittent catheterization (CIC; 41.7%)	followed by urinary incontinence (25.0%) and recurrent UTI (16.7%).
Conclusions: AE is a safe and effective procedure for patients with ESBD. Postoperative urinary incontinence and UTI as well as the need for CIC may affect quality of life and decrease patient satisfaction.
C1 [Wu	Shu-Yu; Jiang	Yuan-Hong; Kuo	Hann-Chorng] Tzu Chi Univ	Buddhist Tzu Chi Gen Hosp	Dept Urol	Hualien	Taiwan.
C3 Tzu Chi University; Buddhist Tzu Chi General Hospital; Hualien Tzu Chi
Hospital
RP Kuo	HC (corresponding author)	Buddhist Tzu Chi Gen Hosp	Dept Urol	707 Chung Yang Rd	Sect 3	Hualien 970	Taiwan.
EM nobookrain2014@gmail.com
RI Jiang	Yuan-Hong/AEW-1116-2022
OI Jiang	Yuan-Hong/0000-0002-7870-1574
CR Blaivas JG	2005	J UROLOGY	V173	P1631	DOI 10.1097/01.ju.0000154891.40110.08
Chen JL	2009	J FORMOS MED ASSOC	V108	P475	DOI 10.1016/S0929-6646(09)60095-4
Chu PSK	2008	BJU INT	V102	P1616	DOI 10.1111/j.1464-410X.2008.07920.x
EDELSTEIN RA	1995	J UROLOGY	V154	P1500	DOI 10.1016/S0022-5347(01)66914-3
HAUTMANN RE	1988	J UROLOGY	V139	P39	DOI 10.1016/S0022-5347(17)42283-X
HENDREN WH	1990	J UROLOGY	V144	P445	DOI 10.1016/S0022-5347(17)39486-7
Herschorn S	1998	UROLOGY	V52	P672	DOI 10.1016/S0090-4295(98)00220-9
Ku JH	2006	BJU INT	V98	P739	DOI 10.1111/j.1464-410X.2006.06395.x
Kuo HC	1997	UROL INT	V58	P160	DOI 10.1159/000282974
Lendvay TS	2006	J UROLOGY	V176	P1716	DOI 10.1016/S0022-5347(06)00615-X
MITROFANOFF P	1980	CHIR PEDIATR	V21	P297
Oelke M	2002	WORLD J UROL	V19	P443	DOI 10.1007/s00345-001-0238-z
Propert KJ	2006	UROLOGY	V67	P55	DOI 10.1016/j.urology.2005.07.014
Reyblat Polina	2008	Curr Urol Rep	V9	P452	DOI 10.1007/s11934-008-0078-0
Scales CD	2008	J UROLOGY	V180	P2323	DOI 10.1016/j.juro.2008.08.050
Shekarriz B	2000	UROLOGY	V55	P123	DOI 10.1016/S0090-4295(99)00443-4
Welk B	2012	J UROLOGY	V188	P464	DOI 10.1016/j.juro.2012.04.013
NR 17
TC 13
Z9 13
U1 0
U2 0
PU KOREAN CONTINENCE SOC
PI YEONGOTONG-GU
PA DEPT UROLOGY	AJOU UNIV COLL MEDICINE	SAN 5 WONCHEN-DONG
YEONGOTONG-GU	SUWON 443-721	SOUTH KOREA
SN 2093-4777
EI 2093-6931
J9 INT NEUROUROL J
JI Int. Neurourol. J.
PD JUN
PY 2017
VL 21
IS 2
BP 133
EP 138
DI 10.5213/inj.1732708.354
PG 6
WC Urology & Nephrology
WE Science Citation Index Expanded (SCI-EXPANDED)
SC Urology & Nephrology
GA EZ2WG
UT WOS:000404571200008
PM 28673062
OA Green Published	Green Submitted	gold
DA 2024-05-07
ER
PT J
AU Chou	AK
Yang	LC
Wu	PC
Wong	WT
Liu	GS
Chen	JT
Howng	SL
Tai	MH
AF Chou	AK
Yang	LC
Wu	PC
Wong	WT
Liu	GS
Chen	JT
Howng	SL
Tai	MH
TI Intrathecal gene delivery of glial cell line-derived neurotrophic factor
ameliorated paraplegia in rats after spinal ischemia
SO MOLECULAR BRAIN RESEARCH
LA English
DT Article
DE GDNF; adenovirus; gene delivery; spinal ischemia; intrathecal
ID SYNAPTOPHYSIN EXPRESSION; TARGETED TRANSDUCTION; DOPAMINERGIC-NEURONS;
AORTIC OCCLUSION; CEREBRAL-CORTEX; CORD CONTUSION; INJURY;
SYNAPTOGENESIS; MOTONEURONS; BRAIN
AB Paraplegia is a catastrophic complication of thoracic aortic surgery. At present	there is no effective mean to prevent the ischemia-induced spinal cord trauma. Gene delivery of neurotrophic factors may hold promises for prevention of spinal injury. In the present study	we evaluated the effect of glial cell line-derived neurotrophic factor (GDNF) gene delivery on prevention of the pathological changes due to spinal ischemia. Recombinant adenovirus vectors encoding GDNF (Ad-GDNF) and green fluorescent protein (Ad-GFP) were used for gene transfer studies. Treatment with cobalt chloride induced dose-dependent bcl-2 and synaptophysin downregulation in spinal neurona…	which could be effectively reversed by GDNF gene transfer. Intrathecal injection of Ad-GDNF led to maximal GDNF expression in spinal cord within 2-7 days. Thus	after intrathecal administration of adenovirus vectors for 3 days	Sprague-Dawley rats received transient aortic occlusion to induce spinal ischemia and were monitored for behavior deficits. The Ad-GDNF-treated rats showed significantly lower paraplegia rate (40%) than that of Ad-GFP- or saline-treated groups (75-85%; P < 0.01). In addition	the Ad-GDNF-treated rats exhibited significantly improved locomotor function comparing with rats of control groups (P < 0.001). Histological analysis revealed that GDNF gene delivery profoundly attenuated the infiltration of leukocytes in spinal cord after ischemic insults. Furthermore	GDNF gene delivery prominently attenuated the ischemia-induced neuronal loss in dorsal horn lamina VI-VIII and reduction in synaptophysin expression in spinal cords. In conclusion	GDNF gene transfer confers protection to the neuronal cells and synapses networks	thereby alleviated the paraplegia due to spinal ischemia. (C) 2004 Elsevier B.N. All rights reserved.
C1 Kaohsiung Vet Gen Hosp	Dept Med Educ & Res	Kaohsiung 813	Taiwan.
Chang Gung Mem Hosp	Dept Anesthesiol	Kaohsiung 833	Taiwan.
Kaohsiung Med Univ	Grad Inst Med	Kaohsiung 833	Taiwan.
Natl Sun Yat Sen Univ	Dept Biol Sci	Kaohsiung 80424	Taiwan.
C3 Kaohsiung Veterans General Hospital; Chang Gung Memorial Hospital;
Kaohsiung Medical University; National Sun Yat Sen University
RP Kaohsiung Vet Gen Hosp	Dept Med Educ & Res	386 Ta Chung 1st Rd	Kaohsiung 813	Taiwan.
EM encore@adm.cgmh.org.tw; LCYANG1@ms13.hinet.net; wbcxyz@hotmail.com;
rick08l7@ms65.hinet.net; jtchen@adm.cgmh.org.tw; slhowng@cc.kmu.edu.tw;
mhtai@isca.vghks.gov.tw
RI Howng	Shen-Long/D-5502-2009; Liu	Guei-Sheung/Q-6472-2018
OI Liu	Guei-Sheung/0000-0003-3379-724X
CR Abe K	1997	BRAIN RES	V776	P230	DOI 10.1016/S0006-8993(97)01041-X
BAJOCCHI G	1993	NAT GENET	V3	P229	DOI 10.1038/ng0393-229
Baumgartner BJ	1997	J NEUROSCI	V17	P6504
Baumgartner BJ	1998	J NEUROSCI RES	V54	P766	DOI 10.1002/(SICI)1097-4547(19981215)54:6<766::AID-JNR4>3.0.CO;2-A
Baumgartner BJ	1998	EXP NEUROL	V153	P102	DOI 10.1006/exnr.1998.6878
Beattie MS	1997	EXP NEUROL	V148	P453	DOI 10.1006/exnr.1997.6695
BECK KD	1995	NATURE	V373	P339	DOI 10.1038/373339a0
BERGMANN M	1991	NEUROSCIENCE	V42	P569	DOI 10.1016/0306-4522(91)90399-9
Brook GA	2000	EUR J NEUROSCI	V12	P3224	DOI 10.1046/j.1460-9568.2000.00228.x
Cheng H	1996	SCIENCE	V273	P510	DOI 10.1126/science.273.5274.510
Chou AK	2002	NEUROSCI LETT	V333	P155	DOI 10.1016/S0304-3940(02)00575-X
CRAWFORD ES	1986	J VASC SURG	V3	P389	DOI 10.1067/mva.1986.avs0030389
GRUNER JA	1992	J NEUROTRAUM	V9	P123	DOI 10.1089/neu.1992.9.123
HENDERSON CE	1994	SCIENCE	V266	P1062	DOI 10.1126/science.7973664
Kakinohana M	1999	ANESTHESIOLOGY	V90	P789	DOI 10.1097/00000542-199903000-00022
Kaplan-Estrin M	1999	NEUROTOXICOL TERATOL	V21	P503	DOI 10.1016/S0892-0362(99)00031-8
Kokaia Z	1999	EUR J NEUROSCI	V11	P1202	DOI 10.1046/j.1460-9568.1999.00513.x
Lang-Lazdunski L	2000	STROKE	V31	P208	DOI 10.1161/01.STR.31.1.208
LE GLS	1993	SCIENCE	V259	P988
LECLERC N	1989	J COMP NEUROL	V280	P197	DOI 10.1002/cne.902800204
LI LX	1995	P NATL ACAD SCI USA	V92	P9771	DOI 10.1073/pnas.92.21.9771
LIN LFH	1993	SCIENCE	V260	P1130	DOI 10.1126/science.8493557
MARSALA M	1994	J CEREBR BLOOD F MET	V14	P526	DOI 10.1038/jcbfm.1994.65
Morys J	1998	FOLIA NEUROPATHOL	V36	P15
Sakurai M	2000	J THORAC CARDIOV SUR	V120	P1148	DOI 10.1067/mtc.2000.111178
Sakurai M	1999	NEUROSCI LETT	V276	P123	DOI 10.1016/S0304-3940(99)00804-6
Sarabi A	2001	EXP NEUROL	V170	P283	DOI 10.1006/exnr.2001.7714
SCHIFFER D	1995	J NEUROL SCI	V129	P68	DOI 10.1016/0022-510X(95)00068-D
SOTELO C	1990	J EXP BIOL	V153	P225
Stroemer RP	1998	STROKE	V29	P2381	DOI 10.1161/01.STR.29.11.2381
SUHR ST	1993	ARCH NEUROL-CHICAGO	V50	P1252	DOI 10.1001/archneur.1993.00540110122012
SVENSSON LG	1993	J VASC SURG	V17	P357	DOI 10.1016/0741-5214(93)90421-H
Tai MH	2003	EXP NEUROL	V183	P508	DOI 10.1016/S0014-4886(03)00130-4
Taira Y	1996	STROKE	V27	P1850	DOI 10.1161/01.STR.27.10.1850
VOIGT T	1993	J COMP NEUROL	V330	P48	DOI 10.1002/cne.903300105
Wang Y	2002	ANN NY ACAD SCI	V962	P423	DOI 10.1111/j.1749-6632.2002.tb04086.x
Wang Y	1997	J NEUROSCI	V17	P4341
Wei GW	2000	NEUROREPORT	V11	P1177	DOI 10.1097/00001756-200004270-00007
Widenfalk J	2001	J NEUROSCI	V21	P3457	DOI 10.1523/JNEUROSCI.21-10-03457.2001
WIEDENMANN B	1985	CELL	V41	P1017	DOI 10.1016/S0092-8674(85)80082-9
NR 40
TC 15
Z9 19
U1 0
U2 2
PU ELSEVIER SCIENCE BV
PI AMSTERDAM
PA PO BOX 211	1000 AE AMSTERDAM	NETHERLANDS
SN 0169-328X
J9 MOL BRAIN RES
JI Mol. Brain Res.
PD FEB 18
PY 2005
VL 133
IS 2
BP 198
EP 207
DI 10.1016/j.molbrainres.2004.10.036
PG 10
WC Neurosciences
WE Science Citation Index Expanded (SCI-EXPANDED)
SC Neurosciences & Neurology
GA 904LC
UT WOS:000227498500004
PM 15710236
DA 2024-05-07
ER
PT J
AU Wangdell	J
Bunketorp-K?ll	L
Koch-Borner	S
Fridén	J
AF Wangdell	Johanna
Bunketorp-Kall	Lina
Koch-Borner	Sabrina
Friden	Jan
TI Early Active Rehabilitation After Grip Reconstructive Surgery in
Tetraplegia
SO ARCHIVES OF PHYSICAL MEDICINE AND REHABILITATION
LA English
DT Article
DE Quadriplegia; Reconstructive surgical procedures; Rehabilitation; Spinal
cord injuries; Tendon transfer; Upper extremity
ID UPPER-LIMB SURGERY; FLEXOR TENDON REPAIR; MOBILIZATION; PEOPLE; HAND;
IMMOBILIZATION; EXPERIENCES; TRANSFERS; DECISION; OUTCOMES
AB Objective: To describe and evaluate the concept of early active rehabilitation after tendon transfer to restore grip function in tetraplegia.
Design: Retrospective cohort study.
Setting: Two nonprofit rehabilitation units in Sweden and Switzerland.
Participants: All patients with tetraplegia who underwent tendon transfer to restore grip ability during 2009 to 2013 (N=49).
Intervention: Reconstructive tendon transfer surgery with early active rehabilitation to restore grip ability in tetraplegia.
Main Outcome Measures: Grip and pinch strength	grip ability test	and outcome of prioritized activities.
Results: In the 49 surgeries performed	postoperative complications included 2 patients with bleeding and 2 infections related to the surgery. There were no reported ruptures or lengthening of transferred tendons. Within 24 hours after surgery	all 47 patients (100%) with finger flexion reconstruction succeeded to activate their finger flexion. All but 1 patient with reconstructed thumb flexion sucessfully activated their thumb flexion (n=40). Three weeks after surgery	all patients (100%) were able to perform basic activities of daily living	and instrumental activities of daily living were achieved by 74%. One year after surgery	the maximum grip strength in restored finger flexion was on average 6.9kg (range	1.5-15kg; n=29). The maximum pinch strength in restored thumb flexion was on average 3.7kg (range	1-20; n=29). On average	grip ability improved from 33 to 101 (n=19) according to the COPM. Prioritized activity limitations	as measured with the COPM	equated to an average of 3.5 steps (2.5 steps preoperatively to 6 steps postoperatively): Patients' perceived satisfaction with this improvement was 4 steps (increasing from 2 steps preoperatively to 6 steps postoperatively).
Conclusions: Grip reconstructive surgery followed by early active rehabilitation can be considered a reliable procedure that leads to substantial improvements in grip and pinch strength and activity performance among patients with tetraplegia. (C) 2016 by the American Congress of Rehabilitation Medicine
C1 [Wangdell	Johanna; Bunketorp-Kall	Lina; Friden	Jan] Sahlgrens Univ Hosp	Ctr Adv Reconstruct Extrem	Gothenburg	Sweden.
[Wangdell	Johanna; Friden	Jan] Univ Gothenburg	Sahlgrenska Acad	Inst Clin Sci	Dept Hand Surg	Gothenburg	Sweden.
[Bunketorp-Kall	Lina] Univ Gothenburg	Sahlgrenska Acad	Inst Neurosci & Physiol	Gothenburg	Sweden.
[Koch-Borner	Sabrina; Friden	Jan] Swiss Parapleg Ctr	Nottwil	Switzerland.
C3 Sahlgrenska University Hospital; University of Gothenburg; University of
Gothenburg; Swiss Paraplegic Research
RP Wangdell	J (corresponding author)	Sahlgrens Univ Hosp	Molndals Sjukhus	House U1 Floor 5	SE-43180 Molndal	Sweden.
EM johanna.wangdell@vgregion.se
RI Bunketorp-K?ll	Lina/AAI-1237-2020; Wangdell	Johanna/AAN-7166-2020
OI Wangdell	Johanna/0000-0001-5065-0501; Bunketorp Kall
Lina/0000-0002-4571-0335
FU Swedish Research Council [11200]; Goteborg University; Sahlgrenska
University Hospital; American Congress of Rehabilitation Medicine
FX Supported by the Swedish Research Council (grant no 11200)	Goteborg
University	and Sahlgrenska University Hospital.; Publication of this
article was supported by the American Congress of Rehabilitation
Medicine.
CR Askim T	2009	NEUROREHAB NEURAL RE	V23	P295	DOI 10.1177/1545968308322840
Bezuhly M	2007	PLAST RECONSTR SURG	V119	P1507	DOI 10.1097/01.prs.0000256071.00235.d0
Brand P	1993	CLIN MECH HAND	P223
Brown SHM	2010	J HAND SURG-AM	V35A	P540	DOI 10.1016/j.jhsa.2010.01.009
de Jong BM	2003	NEUROREPORT	V14	P1693	DOI 10.1097/00001756-200309150-00007
Dunn JA	2012	SPINAL CORD	V50	P844	DOI 10.1038/sc.2012.58
Dunn JA	2014	J HAND SURG-AM	V39	P317	DOI 10.1016/j.jhsa.2013.11.037
Dunn JA	2013	DISABIL REHABIL	V35	P1293	DOI 10.3109/09638288.2012.727945
Forner-Cordero I	2003	SPINAL CORD	V41	P90	DOI 10.1038/sj.sc.3101415
Friden Jan	2011	Tech Hand Up Extrem Surg	V15	P230	DOI 10.1097/BTH.0b013e31821b5896
Fridén J	2010	J HAND SURG-AM	V35A	P1473	DOI 10.1016/j.jhsa.2010.06.003
Hamou C	2009	J HAND SURG-AM	V34A	P692	DOI 10.1016/j.jhsa.2008.12.002
Johanson ME	2006	J HAND SURG-AM	V31A	P747	DOI 10.1016/j.jhsa.2006.01.006
Langer N	2012	NEUROLOGY	V78	P182	DOI 10.1212/WNL.0b013e31823fcd9c
Law M	1990	Can J Occup Ther	V57	P82
Law M.	1998	CANADIAN OCCUPATIONA	V3rd
MCDOWELL CL	1986	J HAND SURG-AM	V11A	P604	DOI 10.1016/S0363-5023(86)80213-1
Midwood KS	2004	INT J BIOCHEM CELL B	V36	P1031	DOI 10.1016/j.biocel.2003.12.003
Moriya K	2015	J HAND SURG-EUR VOL	V40	P250	DOI 10.1177/1753193414551682
Nudo RJ	2013	FRONT HUM NEUROSCI	V7	DOI 10.3389/fnhum.2013.00887
Ramachandran VS	2009	BRAIN	V132	P1693	DOI 10.1093/brain/awp135
Reinholdt C	2013	J HAND SURG-AM	V38A	P1137	DOI 10.1016/j.jhsa.2013.02.041
SMALL JO	1989	J HAND SURG-BRIT EUR	V14B	P383	DOI 10.1016/0266-7681(89)90152-6
Sultana SS	2013	J HAND THER	V26	P1	DOI 10.1016/j.jht.2012.06.006
THOMPSON SC	1991	J SOC ISSUES	V47	P1	DOI 10.1111/j.1540-4560.1991.tb01831.x
Tsiampa VA	2012	J PLAST SURG HAND SU	V46	P262	DOI 10.3109/2000656X.2012.684097
Vastam?ki M	2006	J HAND SURG-AM	V31A	P1490	DOI 10.1016/j.jhsa.2006.06.001
Wangdell J	2010	J HAND SURG-EUR VOL	V35E	P563	DOI 10.1177/1753193410373184
Wangdell J	2014	DISABIL REHABIL	V36	P678	DOI 10.3109/09638288.2013.808276
Wangdell J	2013	DISABIL REHABIL	V35	P1968	DOI 10.3109/09638288.2013.768709
WUOLLE KS	1994	J HAND SURG-AM	V19A	P209	DOI 10.1016/0363-5023(94)90008-6
NR 31
TC 31
Z9 31
U1 0
U2 7
PU W B SAUNDERS CO-ELSEVIER INC
PI PHILADELPHIA
PA 1600 JOHN F KENNEDY BOULEVARD	STE 1800	PHILADELPHIA	PA 19103-2899 USA
SN 0003-9993
EI 1532-821X
J9 ARCH PHYS MED REHAB
JI Arch. Phys. Med. Rehabil.
PD JUN
PY 2016
VL 97
IS 6
SU 2
BP S117
EP S125
DI 10.1016/j.apmr.2015.09.025
PG 9
WC Rehabilitation; Sport Sciences
WE Science Citation Index Expanded (SCI-EXPANDED)
SC Rehabilitation; Sport Sciences
GA DN7ED
UT WOS:000377237200007
PM 27233586
DA 2024-05-07
ER
PT J
AU Wang	BW
Fan	Y
Dong	JJ
Wang	H
Wang	FQ
Liu	ZC
Liu	HY
Feng	YF
Chen	FR
Huang	ZY
Chen	RS
Lei	W
Wu	ZX
AF Wang	Bowen
Fan	Yong
Dong	Jingjing
Wang	Hu
Wang	Faqi
Liu	Zhichen
Liu	Haoyuan
Feng	Yafei
Chen	Fengrong
Huang	Zheyuan
Chen	Ruisong
Lei	Wei
Wu	Zixiang
TI A retrospective study comparing percutaneous and open pedicle screw
fixation for thoracolumbar fractures with spinal injuries
SO MEDICINE
LA English
DT Article
DE open pedicle screw fixation; percutaneous pedicle screw fixation;
retrospective study; thoracolumbar fractures
ID BURST FRACTURES; MANAGEMENT; PLACEMENT; FUSION; METAANALYSIS;
EXPERIENCE; SURGERY
AB Background: The purpose of this study was to evaluate the effectiveness between percutaneous and open pedicle screw fixation for treating thoracolumbar fractures with spinal injuries.
Methods: A total of 105 patients with thoracolumbar fractures and spinal injuries were divided into a percutaneous pedicle screw fixation (PPSF) group with 56 patients	who underwent percutaneous pedicle screw fixation	and an open pedicle screw fixation (OPSF) group with 49 patients	who underwent open pedicle screw fixation in accordance with the treatment project. Relative operation indexes	radiologic	and effectiveness parameters were assessed and compared between the 2 groups.
Results: Demographic and clinical features including age	body mass index	gender	fracture level	fracture classification	and Frankel grade in both groups were not significantly different (all P >. 05). The PPSF group exhibits significantly lower operation time	intraoperative blood loss	postoperative drainage volume	and hospital stay on average compared with the OPSF group (all P<. 05). Besides	the average postoperative radiologic parameters	including Cobb angle (CA)	vertebral wedge angle (VWA)	vertebral front height percentage (VFHP)	and sagittal index (SI)	in both the groups were not significantly different (all P>. 05). Nevertheless	both visual analogue scale (VAS) and Oswestry disability index (ODI) after surgery decreased more substantially in the PPSF group than in the OPSF group (all P<. 05) while no significant difference in VAS scores or ODI during the last follow-up period was demonstrated in both the groups (both P>. 05). Frankel classifications were stimulated in both the groups during the last follow-up period.
Conclusion: PPSF has a smaller incision	less intraoperative blood loss	shorter recovery time	higher safety measures on average compared with OPSF with respect to managing thoracolumbar fractures with spinal injuries.
C1 [Wang	Bowen; Wang	Hu; Wang	Faqi; Liu	Zhichen; Feng	Yafei; Lei	Wei; Wu	Zixiang] Fourth Mil Med Univ	Xijing Hosp	Dept Orthoped	169 West Changle Rd	Xian 710032	Shaanxi	Peoples R China.
[Wang	Bowen; Liu	Haoyuan; Chen	Fengrong; Huang	Zheyuan; Chen	Ruisong] Xiamen Univ	Hosp PLA 174	Chenggong Hosp	Dept Orthoped	Xiamen	Fujian	Peoples R China.
[Fan	Yong] Xi An Jiao Tong Univ	Coll Med	Honghui Hosp	Dept Orthoped	Xian	Shaanxi	Peoples R China.
[Dong	Jingjing] Lintong Aeromed Evaluat & Training Ctr Chinese Ai	Xian	Shaanxi	Peoples R China.
C3 Air Force Military Medical University; Xiamen University; Xi'an Jiaotong
University
RP Lei	W; Wu	ZX (corresponding author)	Fourth Mil Med Univ	Xijing Hosp	Dept Orthoped	169 West Changle Rd	Xian 710032	Shaanxi	Peoples R China.
EM youngstrar_sf@163.com; shujiechen9@126.com
RI Li	Zilong/JEZ-8642-2023; zhang	ling/JXW-6931-2024
CR Abudou M	2013	COCHRANE DB SYST REV	DOI 10.1002/14651858.CD005079.pub3
Alpantaki K	2010	ORTHOPEDICS	V33	P422	DOI 10.3928/01477447-20100429-24
Alvine GF	2004	J SPINAL DISORD TECH	V17	P251	DOI 10.1097/01.bsd.0000095827.98982.88
Charles YP	2015	ORTHOP TRAUMATOL-SUR	V101	pS31	DOI 10.1016/j.otsr.2014.06.024
Court C	2012	ORTHOP TRAUMATOL-SUR	V98	P900	DOI 10.1016/j.otsr.2012.09.014
Dandaleh NS	2014	NEUROSURG CLIN N AM	V25	P337	DOI 10.1016/j.nec.2013.12.011
Datta G	2004	NEUROSURGERY	V54	P1413	DOI 10.1227/01.NEU.0000124751.57121.A6
Fennell VS	2014	J NEUROSURG-SPINE	V21	P778	DOI 10.3171/2014.7.SPINE1489
Gejo R	1999	SPINE	V24	P1023	DOI 10.1097/00007632-199905150-00017
GERTZBEIN SD	1992	SPINE	V17	P528	DOI 10.1097/00007632-199205000-00010
Katsuura Y	2016	J ORTHOP	V13	P383	DOI 10.1016/j.jor.2016.06.019
Kim DY	2005	SPINE	V30	P123	DOI 10.1097/01.brs.0000148999.21492.53
Kim YJJ	2005	NEUROL INDIA	V53	P512
Lee JK	2013	ACTA NEUROCHIR	V155	P2305	DOI 10.1007/s00701-013-1859-x
Li KP	2016	INT ORTHOP	V40	P1103	DOI 10.1007/s00264-016-3156-9
Luo Peng	2011	Zhonghua Wai Ke Za Zhi	V49	P130	DOI 10.3760/cma.j.issn.0529-5815.2011.02.007
Mobbs RJ	2012	J CLIN NEUROSCI	V19	P829	DOI 10.1016/j.jocn.2011.10.004
Park Y	2007	SPINE	V32	P537	DOI 10.1097/01.brs.0000256473.49791.f4
Phan K	2015	CLIN NEUROL NEUROSUR	V135	P85	DOI 10.1016/j.clineuro.2015.05.016
Rivkin MA	2014	J NEUROSCI RURAL PRA	V5	P349	DOI 10.4103/0976-3147.139974
Tian W	2014	CHINESE MED J-PEKING	V127	P3852	DOI 10.3760/cma.j.issn.0366-6999.20141860
Wang J	2013	EUR SPINE J	V22	P489	DOI 10.1007/s00586-012-2462-1
Wood KB	2014	SPINE J	V14	P145	DOI 10.1016/j.spinee.2012.10.041
Xie Q	2012	CANCER-AM CANCER SOC	V118	P2431	DOI 10.1002/cncr.26566
Yang WE	2012	SINGAP MED J	V53	P577
NR 25
TC 25
Z9 33
U1 2
U2 6
PU LIPPINCOTT WILLIAMS & WILKINS
PI PHILADELPHIA
PA TWO COMMERCE SQ	2001 MARKET ST	PHILADELPHIA	PA 19103 USA
SN 0025-7974
EI 1536-5964
J9 MEDICINE
JI Medicine (Baltimore)
PD SEP
PY 2017
VL 96
IS 38
AR e8104
DI 10.1097/MD.0000000000008104
PG 5
WC Medicine	General & Internal
WE Science Citation Index Expanded (SCI-EXPANDED)
SC General & Internal Medicine
GA FH8PR
UT WOS:000411460900043
PM 28930858
OA gold	Green Published
DA 2024-05-07
ER
PT J
AU Hollingsworth	JM
Rogers	MAM
Krein	SL
Hickner	A
Kuhn	L
Cheng	A
Chang	R
Saint	S
AF Hollingsworth	John M.
Rogers	Mary A. M.
Krein	Sarah L.
Hickner	Andrew
Kuhn	Latoya
Cheng	Alex
Chang	Robert
Saint	Sanjay
TI Determining the Noninfectious Complications of Indwelling Urethral
Catheters
SO ANNALS OF INTERNAL MEDICINE
LA English
DT Review
ID SPINAL-CORD-INJURY; CARE-ASSOCIATED INFECTIONS;
URINARY-TRACT-INFECTIONS; BLADDER MANAGEMENT; INTERMITTENT
CATHETERIZATION; CARDIOVASCULAR-SURGERY; TERM CATHETERIZATION;
RANDOMIZED-TRIALS; FOLEY CATHETERS; GRAFT-SURGERY
AB Background: Although the epidemiology of catheter-associated urinary tract infection is well-described	little is known about noninfectious complications resulting from urethral catheter use.
Purpose: To determine the frequency of noninfectious complications after catheterization.
Data Sources: MEDLINE	EMBASE	Cochrane Central Register of Controlled Trials	CINAHL	Conference Papers Index	BIOSIS Previews	Scopus	and ClinicalTrials. gov were searched for human studies without any language limits and through 30 July 2012.
Study Selection: Clinical trials and observational studies assessing noninfectious complications of indwelling urethral catheters in adults.
Data Extraction: Relevant studies were sorted into 3 categories: short-term catheterization in patients without spinal cord injury (SCI)	long-term catheterization in patients without SCI	and catheterization in patients with SCI. The proportion of patients who had bladder cancer	bladder stones	blockage	false passage	gross hematuria	accidental removal	urine leakage	or urethral stricture was then pooled using random-effects models.
Data Synthesis: Thirty-seven studies (2868 patients) were pooled. Minor complications were common. For example	the pooled frequency of urine leakage ranged from 10.6% (95% CI	2.4% to 17.7%) in short-term catheterization cohorts to 52.1% (CI	28.6% to 69.5%) among outpatients with long-term indwelling catheters. Serious complications were also noted	including urethral strictures	which occurred in 3.4% (CI	1.0% to 7.0%) of patients with short-term catheterization. For patients with SCI	13.5% (CI	3.4% to 21.9%) had gross hematuria and 1.0% (CI	0.0% to 5.0%) developed bladder cancer.
Limitations: Although heterogeneity existed across studies for several outcomes	most could be accounted for by differences between studies with respect to quality and sex composition. Evidence published after 30 July 2012 is not included.
Conclusion: Many noninfectious catheter-associated complications are at least as common as clinically significant urinary tract infections.
C1 Univ Michigan	Ctr Healthcare Outcomes & Policy	Vet Affairs Ann Arbor Med Ctr	Ann Arbor	MI 48109 USA.
Univ Michigan	Patient Safety Enhancement Program	Ann Arbor	MI 48109 USA.
Vet Affairs Ann Arbor Hlth Serv Res & Dev Ctr Exc	Ann Arbor	MI USA.
Univ Calif Los Angeles	Los Angeles	CA USA.
C3 US Department of Veterans Affairs; Veterans Health Administration (VHA);
VA Ann Arbor Healthcare System; University of Michigan System;
University of Michigan; University of Michigan System; University of
Michigan; US Department of Veterans Affairs; Veterans Health
Administration (VHA); VA Ann Arbor Healthcare System; University of
California System; University of California Los Angeles
RP Hollingsworth	JM (corresponding author)	Univ Michigan	North Campus Res Complex	2800 Plymouth Rd	Bldg 16	Ann Arbor	MI 48109 USA.
EM kinks@med.umich.edu
RI Cheng	Alexander H.D./A-2765-2008; Hickner	Andy/HLW-6614-2023; Krein
Sarah L/E-2742-2014; Saint	Sanjay/AAF-5126-2019
OI Rogers	Mary/0000-0001-5519-3223; Hickner	Andy/0000-0003-1922-3813;
Saint	Sanjay/0000-0002-9579-6990
FU Agency for Healthcare Research and Quality [1K08HS020927-01A1]
FX In part by the Agency for Healthcare Research and Quality (grant
1K08HS020927-01A1; Dr. Hollingsworth).
CR Aaronson DS	2011	J UROLOGY	V185	P1756	DOI 10.1016/j.juro.2010.12.041
ABDELHAKIM A	1983	J UROLOGY	V130	P1100	DOI 10.1016/S0022-5347(17)51702-4
[Anonymous]	NEWCASTLE OTTAWA SCA
BENNETT CJ	1995	J UROLOGY	V153	P1458	DOI 10.1016/S0022-5347(01)67432-9
Botsios D	1997	DIGEST SURG	V14	P404	DOI 10.1159/000172583
BROECKER BH	1981	J UROLOGY	V125	P196	DOI 10.1016/S0022-5347(17)54963-0
BUCHHOLZ NP	1993	HELV CHIR ACTA	V60	P341
BURR RG	1995	BRIT J UROL	V76	P61	DOI 10.1111/j.1464-410X.1995.tb07833.x
Cook J B	1968	Paraplegia	V6	P11
DEVIVO MJ	1985	ARCH INTERN MED	V145	P428	DOI 10.1001/archinte.145.3.428
Dinneen M D	1990	Eur J Vasc Surg	V4	P535	DOI 10.1016/S0950-821X(05)80798-4
ELHILALI MM	1986	J UROLOGY	V135	P275	DOI 10.1016/S0022-5347(17)45608-4
FERRIE BG	1989	BRIT J UROL	V64	P162	DOI 10.1111/j.1464-410X.1989.tb05979.x
FERRIE BG	1986	BRIT J UROL	V58	P549	DOI 10.1111/j.1464-410X.1986.tb05465.x
FREEMAN MF	1950	ANN MATH STAT	V21	P607	DOI 10.1214/aoms/1177729756
Garcia M P	1998	Enferm Intensiva	V9	P102
Gokula RRM	2004	AM J INFECT CONTROL	V32	P196	DOI 10.1016/j.ajic.2003.08.007
Gould CV	2010	INFECT CONT HOSP EP	V31	P319	DOI 10.1086/651091
GUPTA S	1994	PARAPLEGIA	V32	P531	DOI 10.1038/sc.1994.85
HALL MK	1989	UROLOGY	V34	P126	DOI 10.1016/0090-4295(89)90245-8
Higgins JPT	2002	STAT MED	V21	P1539	DOI 10.1002/sim.1186
HORGAN AF	1992	BRIT J UROL	V70	P149	DOI 10.1111/j.1464-410X.1992.tb15693.x
Huang Wei-yao	2005	Di Yi Jun Yi Da Xue Xue Bao	V25	P1026
Ioannidis JPA	2005	J CLIN EPIDEMIOL	V58	P543	DOI 10.1016/j.jclinepi.2004.10.019
JAIN P	1995	ARCH INTERN MED	V155	P1425	DOI 10.1001/archinte.155.13.1425
Kashefi C	2008	J UROLOGY	V179	P2254	DOI 10.1016/j.juro.2008.01.108
Katsumi HK	2010	SPINAL CORD	V48	P325	DOI 10.1038/sc.2009.134
KATZ G	1992	UROLOGY	V39	P433	DOI 10.1016/0090-4295(92)90240-W
KENNEDY AP	1983	J ADV NURS	V8	P207	DOI 10.1111/j.1365-2648.1983.tb00315.x
Khoubehi B	2000	BJU INT	V85	P1033	DOI 10.1046/j.1464-410x.2000.00666.x
KLARSKOV P	1986	ACTA OBSTET GYN SCAN	V65	P295	DOI 10.3109/00016348609157348
Klevens RM	2007	PUBLIC HEALTH REP	V122	P160	DOI 10.1177/003335490712200205
Kontopantelis E	2012	STAT METHODS MED RES	V21	P409	DOI 10.1177/0962280210392008
Ku JH	2006	SPINAL CORD	V44	P165	DOI 10.1038/sj.sc.3101825
KUNIN CM	1989	J CLIN EPIDEMIOL	V42	P835	DOI 10.1016/0895-4356(89)90096-6
Leuck AM	2012	J UROLOGY	V187	P1662	DOI 10.1016/j.juro.2011.12.113
LOCKE JR	1985	J UROLOGY	V133	P1034	DOI 10.1016/S0022-5347(17)49366-9
MCGUIRE EJ	1986	J UROLOGY	V135	P730	DOI 10.1016/S0022-5347(17)45833-2
Meddings J	2010	CLIN INFECT DIS	V51	P550	DOI 10.1086/655133
Mudgal K C	1992	J Indian Med Assoc	V90	P52
MUNCIE HL	1990	J UROLOGY	V143	P507	DOI 10.1016/S0022-5347(17)40003-6
MUNCIE HL	1989	ARCH INTERN MED	V149	P441	DOI 10.1001/archinte.149.2.441
NACEY JN	1985	BRIT J UROL	V57	P325	DOI 10.1111/j.1464-410X.1985.tb06354.x
NDIRANGU K	1994	E AFR MED J	V71	P132
Ozawa Hideo	2005	Nihon Hinyokika Gakkai Zasshi	V96	P541
ROMANLOP.JJ	1973	AM J OBSTET GYNECOL	V115	P81	DOI 10.1016/0002-9378(73)90092-6
Rücker G	2008	BMC MED RES METHODOL	V8	DOI 10.1186/1471-2288-8-79
RUUTU M	1984	SCAND J UROL NEPHROL	V18	P9	DOI 10.3109/00365598409182157
Saint S	2009	JT COMM J QUAL PATIE	V35	P449	DOI 10.1016/S1553-7250(09)35062-X
Singh R	2011	INDIAN J ORTHOP	V45	P141	DOI 10.4103/0019-5413.77134
Stroup DF	2000	JAMA-J AM MED ASSOC	V283	P2008	DOI 10.1001/jama.283.15.2008
Thomas AZ	2009	BJU INT	V104	P1109	DOI 10.1111/j.1464-410X.2009.08494.x
Thompson SG	1999	STAT MED	V18	P2693	DOI 10.1002/(SICI)1097-0258(19991030)18:20<2693::AID-SIM235>3.0.CO;2-V
TIMONEY AG	1990	PARAPLEGIA	V28	P556	DOI 10.1038/sc.1990.75
Umscheid CA	2011	INFECT CONT HOSP EP	V32	P101	DOI 10.1086/657912
Wilde MH	2010	J WOUND OSTOMY CONT	V37	P301	DOI 10.1097/WON.0b013e3181d73ac4
WYNDAELE JJ	1985	PARAPLEGIA	V23	P18	DOI 10.1038/sc.1985.4
Ziemann L K	1984	Home Healthc Nurse	V2	P22	DOI 10.1097/00004045-198409000-00008
???	2006	Investigative and Clinical Urology	V47	P807
NR 59
TC 111
Z9 123
U1 0
U2 16
PU AMER COLL PHYSICIANS
PI PHILADELPHIA
PA INDEPENDENCE MALL WEST 6TH AND RACE ST	PHILADELPHIA	PA 19106-1572 USA
SN 0003-4819
EI 1539-3704
J9 ANN INTERN MED
JI Ann. Intern. Med.
PD SEP 17
PY 2013
VL 159
IS 6
BP 401
EP +
DI 10.7326/0003-4819-159-6-201309170-00006
PG 17
WC Medicine	General & Internal
WE Science Citation Index Expanded (SCI-EXPANDED)
SC General & Internal Medicine
GA 234EY
UT WOS:000325625900016
PM 24042368
DA 2024-05-07
ER
PT J
AU Kumbhare	D
Parkinson	W
Dunlop	B
AF Kumbhare	Dinesh
Parkinson	William
Dunlop	Brett
TI Validity of serum creatine kinase as a measure of muscle injury produced
by lumbar surgery
SO JOURNAL OF SPINAL DISORDERS & TECHNIQUES
LA English
DT Article
DE soft tissue injury; biochemical markers; lumbar decompression surgery;
creatine kinase
ID HEAVY-CHAIN FRAGMENTS; LOW-BACK-PAIN; TROPONIN-I; BIOCHEMICAL MARKERS;
ECCENTRIC EXERCISE; SPINAL SURGERY; CARDIAC DAMAGE; CK-MB; EPIDEMIOLOGY;
EFFICIENCY
AB Background and Purpose: Serum creatine kinase (CK) concentrations have historically been used to investigate muscle disease and serious muscle damage	and there is a growing interest in the potential for a biochemical approach to quantifying skeletal muscle injury occurring in orthopedic surgeries and spinal injuries. The wide availability of CK measurement could foster spinal muscle injury research. However	measurement validity has never been systematically demonstrated in clinical settings. In this study	the validity of serum CK concentration elevation as an index of muscle injury was investigated using lumbar decompression surgery (LDS) as a model.
Subjects and Methods: Blood samples were obtained from 18 research volunteers drawn from the clinical population undergoing LDS. A baseline sample was taken in the preoperative waiting area. Each subject's highest CK. concentration between 12 and 48 hours after surgery was used as the biochemical injury response. The surface area of muscle isolated (incision length x depth) and strained by retrac…
Results: The correlation between highest total CK concentration and muscle surface area was moderate (r = 0.60) and significant (P < 0.01). Correlations between surface area and CK at specific time points	revealed minimal loss of association at 12	hours (r = 0.57) and 24 hours (r = 0.58)	but weaker correlations at 6 hours (r = 0.45) and 48 hours (r = 0.28) after injury. Analyses for proportions of each isoenzyme making up the total CK revealed that baseline and peak CK consisted almost exclusively of skeletal muscle CK (CK-MM)	with minimal representation by heart muscle (CK-MB)	and brain (CK-BB).
Conclusions: The findings provide support for the validity of serum CK measurement as an index of skeletal muscle injury caused by LDS	and demonstrate that LDS provides a useful model for measurement testing and development studies.
C1 [Kumbhare	Dinesh] McMaster Univ	McMaster Med Rehabil	Dept Med	Hamilton	ON L8S 4L8	Canada.
[Parkinson	William] McMaster Univ	Sch Rehabil Sci	Hamilton	ON L8S 4L8	Canada.
[Dunlop	Brett] McMaster Univ	Dept Surg	Hamilton	ON L8S 4L8	Canada.
C3 McMaster University; McMaster University; McMaster University
RP Kumbhare	D (corresponding author)	St Josephs Hosp	McMaster Med Rehabil	50 Charlton Ave E	Hamilton	ON L8N 4A6	Canada.
EM kumbhad@mcmaster.ca
RI Izquierdo	Mikel/A-4894-2010
OI Izquierdo	Mikel/0000-0002-1506-4272; Kumbhare
Dinesh/0000-0003-3889-7557
CR [Anonymous]	1979	Circulation	V59	P607
Apple FS	1999	CLIN CHEM LAB MED	V37	P1085	DOI 10.1515/CCLM.1999.158
BAKKER AJ	1993	EUR J CLIN CHEM CLIN	V31	P715
Chu William W	2002	WMJ	V101	P40
Clark S	2003	INT J EPIDEMIOL	V32	P125	DOI 10.1093/ije/dyg023
Clarkson PM	1997	INT J SPORTS MED	V18	pS314	DOI 10.1055/s-2007-972741
CLARKSON PM	1992	MED SCI SPORT EXER	V24	P512
CLARKSON PM	1995	FATIGUE
Critz J B	1972	J Sports Med Phys Fitness	V12	P143
CUNNINGHAM LS	1984	AM J PUBLIC HEALTH	V74	P574	DOI 10.2105/AJPH.74.6.574
Demura S	2006	J ORTHOP SCI	V11	P241	DOI 10.1007/s00776-006-1002-4
DEYO RA	1987	SPINE	V12	P264	DOI 10.1097/00007632-198704000-00013
Deyo RA	1998	SPINE	V23	P2003	DOI 10.1097/00007632-199809150-00018
FRIDEN J	1983	INT J SPORTS MED	V4	P170	DOI 10.1055/s-2008-1026030
FRYMOYER JW	1948	J BONE JOINT SURG	V66	P1048
GLICK MR	1986	CLIN CHEM	V32	P470
GRIFFITHS PD	1966	CLIN CHIM ACTA	V13	P413	DOI 10.1016/0009-8981(66)90230-0
GUDER WG	1996	LIST ANAL PREANALYTI
HALDEMAN S	1990	SPINE	V15	P718	DOI 10.1097/00007632-199007000-00019
HARALAMBIE G	1980	EUR J APPL PHYSIOL O	V43	P115	DOI 10.1007/BF00422442
Hobisch-Hagen P	1998	ACTA ANAESTH SCAND	V42	P799	DOI 10.1111/j.1399-6576.1998.tb05325.x
Jaffe AS	1999	CLIN CHIM ACTA	V284	P197	DOI 10.1016/S0009-8981(99)00081-9
JONES DA	1986	J PHYSIOL-LONDON	V375	P435	DOI 10.1113/jphysiol.1986.sp016126
KATUS HA	1991	CIRCULATION	V83	P902	DOI 10.1161/01.CIR.83.3.902
KIRWAN JP	1986	EUR J APPL PHYSIOL O	V55	P330	DOI 10.1007/BF02343808
Koller A	1998	J SPORT MED PHYS FIT	V38	P10
KUIPERS H	1994	INT J SPORTS MED	V15	P132	DOI 10.1055/s-2007-1021034
Kumbhare D	2007	CLIN INVEST MED	V30	P12	DOI 10.25011/cim.v30i1.444
LIANG M	1982	ARCH INTERN MED	V142	P1108	DOI 10.1001/archinte.142.6.1108
LOTT JA	1984	CRC CR REV CL LAB SC	V20	P153	DOI 10.3109/10408368409165773
MAIR J	1992	J APPL PHYSIOL	V72	P656	DOI 10.1152/jappl.1992.72.2.656
Malasky Beth R	2002	Cardiol Rev	V10	P306	DOI 10.1097/00045415-200209000-00007
MALCOLM SA	1995	ERGONOMICS	V38	P1019	DOI 10.1080/00140139508925168
MELTZER HY	1974	CLIN CHIM ACTA	V54	P215	DOI 10.1016/0009-8981(74)90239-3
MELTZER HY	1971	CLIN CHIM ACTA	V33	P165	DOI 10.1016/0009-8981(71)90264-6
Meyer T	1998	CARDIOLOGY	V90	P286	DOI 10.1159/000006860
Mu?oz M	2004	EUR SPINE J	V13	P367	DOI 10.1007/s00586-003-0641-9
NEWHAM DJ	1986	EUR J APPL PHYSIOL O	V55	P106	DOI 10.1007/BF00422903
NEWHAM DJ	1983	MUSCLE NERVE	V6	P380	DOI 10.1002/mus.880060507
NOAKES TD	1987	SPORTS MED	V4	P245	DOI 10.2165/00007256-198704040-00003
NOSAKA K	1992	INT J SPORTS MED	V13	P471	DOI 10.1055/s-2007-1021300
Nosaka K	2002	J STRENGTH COND RES	V16	P202
OLERUD JE	1981	MIL MED	V146	P274
Onuoha G N	2001	J Orthop Sci	V6	P11	DOI 10.1007/s007760170018
Plebani M	2001	CLIN CHIM ACTA	V311	P3	DOI 10.1016/S0009-8981(01)00551-4
RODENBURG JB	1993	J APPL PHYSIOL	V74	P2976	DOI 10.1152/jappl.1993.74.6.2976
Saxton JM	2000	OCCUP MED-OXFORD	V50	P121	DOI 10.1093/occmed/50.2.121
SCHWANE JA	1987	MED SCI SPORT EXER	V19	P584
SCHWARTZ JG	1988	CLIN CHEM	V34	P898
Scott S	2002	EUR SPINE J	V11	P389	DOI 10.1007/s00586-002-0410-1
Sorichter S	1997	CLIN CHIM ACTA	V262	P139	DOI 10.1016/S0009-8981(97)06543-1
Sorichter S	1999	EXERC IMMUNOL REV	V5	P5
Strecker W	1999	J TRAUMA	V47	P358	DOI 10.1097/00005373-199908000-00025
SYMANSKI JD	1983	CLIN CHIM ACTA	V129	P181	DOI 10.1016/0009-8981(83)90214-0
Takahashi J	2002	J SPINAL DISORD TECH	V15	P294	DOI 10.1097/00024720-200208000-00006
TRITES DG	1993	ERGONOMICS	V36	P935	DOI 10.1080/00140139308967958
Willoughby DS.	2003	J EXPHYSIOL	V6	P8
WOLF PL	1987	CLIN BIOCHEM	V20	P73	DOI 10.1016/S0009-9120(87)80102-9
Wu AHB	1999	SCAND J CLIN LAB INV	V59	P74
Wu Alan H. B.	1992	Current Opinion in Rheumatology	V4	P815
NR 60
TC 49
Z9 57
U1 0
U2 10
PU LIPPINCOTT WILLIAMS & WILKINS
PI PHILADELPHIA
PA TWO COMMERCE SQ	2001 MARKET ST	PHILADELPHIA	PA 19103 USA
SN 1536-0652
EI 1539-2465
J9 J SPINAL DISORD TECH
JI J. Spinal Disord. Tech.
PD FEB
PY 2008
VL 21
IS 1
BP 49
EP 54
DI 10.1097/BSD.0b013e31805777fb
PG 6
WC Clinical Neurology; Orthopedics
WE Science Citation Index Expanded (SCI-EXPANDED)
SC Neurosciences & Neurology; Orthopedics
GA 260KS
UT WOS:000253009800010
PM 18418137
DA 2024-05-07
ER
PT J
AU Smith	HE
Kerr	SM
Maltenfort	M
Chaudhry	S
Norton	R
Albert	TJ
Harrop	J
Hilibrand	AS
Anderson	DG
Kopjar	B
Brodke	DS
Wang	JC
Fehlings	MG
Chapman	JR
Patel	A
Arnold	PM
Vaccaro	AR
AF Smith	Haney E.
Kerr	Steivart M.
Maltenfort	Mitchell
Chaudhry	Sonia
Norton	Robert
Albert	Todd J.
Harrop	James
Hilibrand	Alan S.
Anderson	D. Greg
Kopjar	Branko
Brodke	Darrel S.
Wang	Jeffrey C.
Fehlings	Michael G.
Chapman	Jens R.
Patel	Archit
Arnold	Paul M.
Vaccaro	Alexander R.
TI Early Complications of Surgical Versus Conservative Treatment of
Isolated Type II Odontoid Fractures in Octogenarians A Retrospective
Cohort Study
SO JOURNAL OF SPINAL DISORDERS & TECHNIQUES
LA English
DT Article
DE odontoid fracture; octogenarian; spinal cord injury
ID MANAGEMENT; IMMOBILIZATION; AXIS
AB Study Design: A retrospective cohort study of operative versus nonoperative treatment of isolated type II odontoid fractures in patients aged 80 years and more without neurologic deficit admitted to a level 1 spinal cord injury center between June 1985 and July 2006.
Objective: To assess the presentation and acute complications of operatively and nonoperatively managed type II odontoid fractures in the octogenarian population.
Summary of Background Data: Type II odontoid fractures are the most common cervical spine fracture in the elderly. Studies suggest acute in-hospital complication rates in type II odontoid fractures in the elderly exceed 50%. Few studies have examined the acute in-hospital outcomes of isolated type II odontoid fractures in the octogenarian population.
Methods: The medical records of 223 consecutive C2 fractures from June 1985 to July 2006 over the age of 80 years were reviewed retrospectively. Patients with associated cervical spine fractures were excluded. Eighty neurologically intact patients over age 80 were identified with isolated acute type II odontoid fractures. The charts were reviewed and mechanism of injury	comorbidities	date of injury	date of admission	date of discharge	radiology reports	discharge disposition	associated injuries	fracture management	type of surgical fixation (if any)	and documented complications were abstracted.
Results: Thirty-two patients received operative treatment (10 anterior and 22 posterior) and 40 patients received nonsurgical treatment. Eight patients were excluded because the medical record could not be located. The mean age was 85.5 +/- 3.5 years in the surgical and 87.3 +/- 4.7 years in the nonsurgical group (P > 0.05); mean length of acute hospital stay was 11.2 +/- 8.5 days in the nonsurgi…	respectively	P < 0.05).
Conclusions: Type II odontoid fractures in the octogenarian population are associated with Substantial morbidity and mortality	irrespective of management method. Prospective studies are needed to better elucidate management strategies for this difficult clinical problem.
C1 [Smith	Haney E.; Albert	Todd J.; Hilibrand	Alan S.; Anderson	D. Greg; Vaccaro	Alexander R.] Thomas Jefferson Univ	Dept Orthopaed Surg	Philadelphia	PA 19107 USA.
[Harrop	James; Hilibrand	Alan S.; Anderson	D. Greg; Vaccaro	Alexander R.] Thomas Jefferson Univ	Dept Neurosurg	Philadelphia	PA 19107 USA.
[Kerr	Steivart M.] Natl Naval Med Ctr	Dept Orthopaed Surg & Rehabil	Portsmouth	VA USA.
[Chaudhry	Sonia] NYU	Hosp Joint Dis	Dept Orthopaed Surg	New York	NY USA.
[Norton	Robert] Univ Miami	Dept Orthopaed Surg	Miami	FL USA.
[Hilibrand	Alan S.; Anderson	D. Greg; Vaccaro	Alexander R.] Rothman Inst	Philadelphia	PA USA.
[Kopjar	Branko] Univ Washington	Dept Hlth Serv	Seattle	WA 98195 USA.
[Brodke	Darrel S.] Univ Utah	Dept Orthopaed Surg	Salt Lake City	UT 84112 USA.
[Wang	Jeffrey C.] Univ Calif Los Angeles	Med Ctr	Dept Orthopaed Surg	Los Angeles	CA 90024 USA.
[Fehlings	Michael G.] Univ Toronto	Div Neurosurg	Toronto	ON	Canada.
[Chapman	Jens R.] Univ Washington	Dept Orthopaed Surg	Sch Med	Seattle	WA 98195 USA.
[Patel	Archit] Univ Kansas	Dept Neurosurg	Kansas City	KS USA.
[Arnold	Paul M.; Vaccaro	Alexander R.] Maimonides Hosp	Dept Orthopaed Surg	Brooklyn	NY 11219 USA.
C3 Jefferson University; Jefferson University; NYU Langone Medical Center;
Hospital for Joint Disease NYULMC; New York University; University of
Miami; Rothman Institute; University of Washington; University of
Washington Seattle; Utah System of Higher Education; University of Utah;
University of California System; University of California Los Angeles;
University of California Los Angeles Medical Center; University of
Toronto; University of Washington; University of Washington Seattle;
University of Kansas; Maimonides Medical Center
RP Vaccaro	AR (corresponding author)	Thomas Jefferson Univ	Dept Orthopaed Surg	Philadelphia	PA 19107 USA.
EM alexvaccaro3@aol.com
RI Hilibrand	Alan/AAL-5114-2020
OI Fehlings	Michael G./0000-0002-5722-6364; Chaudhry
Sonia/0000-0001-9183-9271; Maltenfort	Mitchell/0000-0002-0141-1720
CR ANDERSON LD	1974	J BONE JOINT SURG AM	VA 56	P1663	DOI 10.2106/00004623-197456080-00017
APUZZO MLJ	1978	J NEUROSURG	V48	P85	DOI 10.3171/jns.1978.48.1.0085
BEDNAR DA	1995	J SPINAL DISORD	V8	P166
BOHLER J	1982	J BONE JOINT SURG AM	V64	P18	DOI 10.2106/00004623-198264010-00004
CROCKARD HA	1993	J NEUROSURG	V78	P579	DOI 10.3171/jns.1993.78.4.0579
HADLEY MN	1985	NEUROSURGERY	V17	P281	DOI 10.1227/00006123-198508000-00006
Hadley MN	2002	NEUROSURGERY	V50	pS125
Hart R	2000	SPINE	V25	P1339	DOI 10.1097/00007632-200006010-00004
HUSBY J	1974	ACTA ORTHOP SCAND	V45	P182	DOI 10.3109/17453677408989138
Kuntz C 4th	2000	Neurosurg Focus	V8	pe7
Maak TG	2006	SPINE	V31	pS53	DOI 10.1097/01.brs.0000217941.55817.52
Melcher RP	2002	SPINE	V27	P2435	DOI 10.1097/00007632-200211150-00004
Müller EJ	2003	EUR SPINE J	V12	P522	DOI 10.1007/s00586-003-0531-1
Müller EJ	1999	EUR SPINE J	V8	P360	DOI 10.1007/s005860050188
PEPIN JW	1985	CLIN ORTHOP RELAT R	P178
RYAN MD	1992	INJURY	V23	P38	DOI 10.1016/0020-1383(92)90123-A
RYAN MD	1993	J SPINAL DISORD	V6	P397	DOI 10.1097/00002517-199306050-00005
Sasso RC	2001	J SPINAL DISORD	V14	P455	DOI 10.1097/00002517-200110000-00015
Shilpakar S	2000	Neurosurg Focus	V8	pe3
Tashjian RZ	2006	J TRAUMA	V60	P199	DOI 10.1097/01.ta.0000197426.72261.17
NR 20
TC 89
Z9 94
U1 0
U2 4
PU LIPPINCOTT WILLIAMS & WILKINS
PI PHILADELPHIA
PA TWO COMMERCE SQ	2001 MARKET ST	PHILADELPHIA	PA 19103 USA
SN 1536-0652
EI 1539-2465
J9 J SPINAL DISORD TECH
JI J. Spinal Disord. Tech.
PD DEC
PY 2008
VL 21
IS 8
BP 535
EP 539
DI 10.1097/BSD.0b013e318163570b
PG 5
WC Clinical Neurology; Orthopedics
WE Science Citation Index Expanded (SCI-EXPANDED)
SC Neurosciences & Neurology; Orthopedics
GA 381DO
UT WOS:000261515900001
PM 19057244
DA 2024-05-07
ER
PT J
AU Van Beest	D
Koh	SJ
Tzen	YT
Wang	JJ
Moore-Matthews	D
Kargel	JS
Cutrell	JB
Bedimo	RJ
Bennett	BR
Tan	WH
AF Van Beest	Dominique
Koh	Shannon J.
Yi-Ting Tzen
Wang	Jijia
Moore-Matthews	Dindi
Kargel	Jennifer S.
Cutrell	James B.
Bedimo	Roger J.
Bennett	Bridget R.
Wei-Han Tan
TI Healthcare utilization and outcomes of spinal cord injured veterans with
stage III-IV pressure injuries
SO JOURNAL OF SPINAL CORD MEDICINE
LA English
DT Article; Early Access
DE Spinal cord injury; Pressure injuries; Pressure injury; Healthcare
utilization; Myocutaneous flap surgery; Outcomes
ID ULCERS; COST
AB Background Pressure injuries (PI) are a significant source of morbidity for individuals with spinal cord injury/disease (SCI/D). They are also associated with significant healthcare resource utilization including prolonged hospitalizations. However	the long-term outcomes in terms of wound recurrence-free survival	hospital readmission rates	and all-cause mortality in this population remain largely unknown. Objective To examine the clinical characteristics	healthcare utilization and outcomes of SCI Veterans hospitalized at the VA North Texas Health Care System (VANTHCS) SCI inpatient unit with stage 3 and 4 PI	and compare these between those who received a myocutaneous flap surgery (flap patients (FP)) and those treated medically (non-flap patients (NFP)). Methods A retrospective chart review was conducted of all adult patients admitted to the VANTHCS SCI/D unit with stage 3 or 4 pelvic PI between 1/1/2013 and 12/31/2018. Healthcare utilization and outcome information was extracted for pre-specified ti…	198. Readmission rate within 30 days was 12.39%. The mortality rate within 1 year of discharge was 21.57% for NFP	as opposed to 3.70% in the FP group. Only 5.00% of NFP wounds were healed at discharged with sustained healing at 1 year	significantly less than FP wounds (55.26%	P < 0.01). Conclusions Despite the high investment in terms of healthcare utilization	outcomes in terms of wound healing are poor. Additionally	nearly 22% of NFP died within one year of discharge. This calls into question the utility of prolonged hospitalizations for PI in the SCI/D population in terms of wound treatment efficacy	healthcare costs	and patient morbidity/mortality.
C1 [Van Beest	Dominique; Bennett	Bridget R.; Wei-Han Tan] VA North Texas Hlth Care Syst	Phys Med & Rehabil	6500 Virginia Sq Arlington	Dallas	TX 76017 USA.
[Koh	Shannon J.] Texas Hlth Resources	Infect Dis	Dallas	TX USA.
[Yi-Ting Tzen; Wang	Jijia; Bennett	Bridget R.; Wei-Han Tan] Univ Texas Southwestern Med Ctr Dallas	Phys Med & Rehabil	Dallas	TX USA.
[Moore-Matthews	Dindi; Bedimo	Roger J.] VA North Texas Hlth Care Syst	Infect Dis	Dallas	TX USA.
[Kargel	Jennifer S.] VA North Texas Hlth Care Syst	Plast Surg	Dallas	TX USA.
[Kargel	Jennifer S.] Univ Texas Southwestern Med Ctr Dallas	Plast Surg	Dallas	TX USA.
[Cutrell	James B.; Bedimo	Roger J.] Univ Texas Southwestern Med Ctr Dallas	Infect Dis	Dallas	TX USA.
C3 US Department of Veterans Affairs; Veterans Health Administration (VHA);
VA North Texas Health Care System; University of Texas System;
University of Texas Southwestern Medical Center Dallas; US Department of
Veterans Affairs; Veterans Health Administration (VHA); VA North Texas
Health Care System; US Department of Veterans Affairs; Veterans Health
Administration (VHA); VA North Texas Health Care System; University of
Texas System; University of Texas Southwestern Medical Center Dallas;
University of Texas System; University of Texas Southwestern Medical
Center Dallas
RP Van Beest	D (corresponding author)	VA North Texas Hlth Care Syst	Phys Med & Rehabil	6500 Virginia Sq Arlington	Dallas	TX 76017 USA.
EM Dr.VanBeest@gmail.com
RI Wang	Jijia/GLT-1513-2022
OI Tzen	Yi-Ting/0000-0003-1018-9276
CR Allman R M	1999	Adv Wound Care	V12	P22
Atkinson RA	2018	SPINAL CORD	V56	P186	DOI 10.1038/s41393-017-0054-y
Bergstrom N	2005	J AM GERIATR SOC	V53	P1721	DOI 10.1111/j.1532-5415.2005.53506.x
Bodavula P	2015	OPEN FORUM INFECT DI	V2	DOI 10.1093/ofid/ofv112
Brem H	2010	AM J SURG	V200	P473	DOI 10.1016/j.amjsurg.2009.12.021
Brunel AS	2016	CLIN MICROBIOL INFEC	V22	DOI 10.1016/j.cmi.2015.11.005
Byrne DW	1996	SPINAL CORD	V34	P255	DOI 10.1038/sc.1996.46
Campagnolo D.	2011	PRESSURE ULCERS SPIN	P242
Cao Y	2019	SPINAL CORD	V57	P594	DOI 10.1038/s41393-019-0264-6
Chan BC	2013	INT WOUND J	V10	P431	DOI 10.1111/j.1742-481X.2012.01002.x
Daniali LN	2011	ANN PLAS SURG	V67	P520	DOI 10.1097/SAP.0b013e3181fec647
Evans G R	1994	Adv Wound Care	V7	P40
Furlan JC	2017	J SPINAL CORD MED	V40	P649	DOI 10.1080/10790268.2017.1368267
Garber SL	2003	J REHABIL RES DEV	V40	P433	DOI 10.1682/JRRD.2003.09.0433
Henzel MK.	2019	SPINAL CORD MED	P516
Keys KA	2010	PLAST RECONSTR SURG	V125	P1725	DOI 10.1097/PRS.0b013e3181d51227
Middleton JW	2004	SPINAL CORD	V42	P359	DOI 10.1038/sj.sc.3101601
Salzberg C A	1998	Adv Wound Care	V11	P237
Savic G	2000	SPINAL CORD	V38	P371	DOI 10.1038/sj.sc.3101019
Stroupe K.	2011	Top. Spinal Cord Inj. Rehabil	V16	P62	DOI [10.1310/sci1604-62	DOI 10.1310/SCI1604-62]
Wong D	2019	CLIN INFECT DIS	V68	P338	DOI 10.1093/cid/ciy559
Yu W	2004	AM J MANAG CARE	V10	P909
Yu W	2003	MED CARE RES REV	V60	p40S	DOI 10.1177/1077558703256724
NR 23
TC 2
Z9 2
U1 0
U2 0
PU TAYLOR & FRANCIS LTD
PI ABINGDON
PA 2-4 PARK SQUARE	MILTON PARK	ABINGDON OR14 4RN	OXON	ENGLAND
SN 1079-0268
EI 2045-7723
J9 J SPINAL CORD MED
JI J. Spinal Cord. Med.
PD 2022 APR 2
PY 2022
DI 10.1080/10790268.2022.2052500
EA APR 2022
PG 9
WC Clinical Neurology
WE Science Citation Index Expanded (SCI-EXPANDED)
SC Neurosciences & Neurology
GA 0G3QK
UT WOS:000777962800001
PM 35377296
DA 2024-05-07
ER
PT J
AU Noble	DJ
Martin	KK
Parvin	S
Garraway	SM
AF Noble	Donald J.
Martin	Karmarcha K.
Parvin	Shangrila
Garraway	Sandra M.
TI Spontaneous and Stimulus-Evoked Respiratory Rate Elevation Corresponds
to Development of Allodynia in Spinal Cord-Injured Rats
SO JOURNAL OF NEUROTRAUMA
LA English
DT Article
DE C-low threshold mechanoreceptors; chronic pain; remote physiological
monitoring; respiratory rate; spinal cord injury
ID PLACE ESCAPE/AVOIDANCE BEHAVIOR; CENTRAL NEUROPATHIC PAIN; INTRASPINAL
MICROSTIMULATION; UNMYELINATED AFFERENTS; ANIMAL-MODEL; HEART-RATE;
CONTUSION; STIMULATION; ACTIVATION; THRESHOLD
AB Respiratory complications frequently accompany spinal cord injury (SCI) and slowed breathing has been shown to mitigate pain sensitivity. It is possible that elevated respiratory rates (RRs) signal the emergence of chronic pain after SCI. We previously validated the use of remote electric field sensors to noninvasively track breathing in freely behaving rodents. Here	we examined spontaneous (resting) and stimulus-evoked RRs as potential indices of mechanical hypersensitivity following SCI. Adult male Long-Evans rats received a lower thoracic hemisection or contusion SCI	or sham surgery	and underwent weekly assessments of mechanical and thermal sensitivity using the von Frey and Hargreaves tests	respectively. Resting RRs were recorded with remote sensors prior to nociception assays as well as 1 day post-surgery. Evoked RRs were quantified weekly in response to at-level mechanical stimulation provided by a small brush at various stimulation speeds	including those corresponding to the distinct tuning properties of a sub-population of cutaneous afferents known as C-low threshold mechanoreceptors. SCI rats developed mechanical hypersensitivity	which peaked 2-3 weeks after SCI. Compared with at baseline	hemisection SCI rats showed significantly heightened resting RRs at 1 day and 7 days post-injury	and the latter predicted development of pain hypersensitivity. In contusion SCI rats	resting RR increases were less substantial but occurred at all weekly time-points. Increases in brush-evoked RR coincided with full expression of hypersensitivity at 14 (hemisection) or 21 (contusion) days after SCI	and these effects were restricted to the lowest brush speeds. Our results support the possibility that early changes in RR may convey pain information in rats.
C1 [Noble	Donald J.; Martin	Karmarcha K.; Parvin	Shangrila; Garraway	Sandra M.] Emory Univ	Dept Physiol	Sch Med	615 Michael St	Suite 605G	Atlanta	GA 30322 USA.
C3 Emory University
RP Garraway	SM (corresponding author)	Emory Univ	Dept Physiol	Sch Med	615 Michael St	Suite 605G	Atlanta	GA 30322 USA.
EM smgarraway@emory.edu
OI Noble	Donald/0000-0002-3153-2910; Parvin	Shangrila/0000-0002-0646-2949
FU Mission Connect (TIRR) [014-113]
FX This research was supported by Mission Connect (TIRR) grant #014-113 to
SMG. The authors would like to thank William N. Goolsby (Emory
University) for technical help including configuration of remote sensors
for experimental use and development of the LabVIEW program for
real-time RR monitoring	Makeeva Walker and Alexandria Marshall (both
Emory University) for help performing behavioral tests and histological
stains	respectively	and Dr. Keith Tansey (University of Mississippi)
for technical help and use of lab resources.
CR Alilain WJ	2011	NATURE	V475	P196	DOI 10.1038/nature10199
Alilain WJ	2009	FRONT MOL NEUROSCI	V2	DOI 10.3389/neuro.02.018.2009
Andrew D	2010	J PHYSIOL-LONDON	V588	P117	DOI 10.1113/jphysiol.2009.181511
Baastrup C	2008	CNS DRUGS	V22	P455	DOI 10.2165/00023210-200822060-00002
Baastrup C	2011	BRAIN RES	V1370	P129	DOI 10.1016/j.brainres.2010.11.008
BARASI S	1986	BRAIN RES	V378	P21	DOI 10.1016/0006-8993(86)90282-9
Barbosa FM	2017	ARCH ORAL BIOL	V80	P164	DOI 10.1016/j.archoralbio.2017.04.005
BASSO DM	1995	J NEUROTRAUM	V12	P1	DOI 10.1089/neu.1995.12.1
Basso DM	1996	EXP NEUROL	V139	P244	DOI 10.1006/exnr.1996.0098
Brown RP	2005	J ALTERN COMPLEM MED	V11	P189	DOI 10.1089/acm.2005.11.189
CHAPLAN SR	1994	J NEUROSCI METH	V53	P55	DOI 10.1016/0165-0270(94)90144-9
Cho DC	2011	J KOREAN NEUROSURG S	V49	P83	DOI 10.3340/jkns.2011.49.2.83
Christensen MD	1997	J NEUROTRAUM	V14	P517	DOI 10.1089/neu.1997.14.517
Courtney R	2009	INT J OSTEOPATH MED	V12	P78	DOI 10.1016/j.ijosm.2009.04.002
Craig AD	2010	J PHYSIOL-LONDON	V588	P13	DOI 10.1113/jphysiol.2009.185116
Culman J	1997	CAN J PHYSIOL PHARM	V75	P1203	DOI 10.1139/cjpp-75-10-11-1203
Davoody L	2011	J PAIN	V12	P868	DOI 10.1016/j.jpain.2011.01.010
Detloff MR	2016	NEUROREHAB NEURAL RE	V30	P685	DOI 10.1177/1545968315619698
Dupont-Versteegden EE	1998	AM J PHYSIOL-CELL PH	V275	pC1124	DOI 10.1152/ajpcell.1998.275.4.C1124
FIESELMANN JF	1993	J GEN INTERN MED	V8	P354	DOI 10.1007/BF02600071
Garraway SM	2014	PAIN	V155	P2344	DOI 10.1016/j.pain.2014.08.034
Gonzalez-Rothi EJ	2017	J NEUROPHYSIOL	V118	P2344	DOI 10.1152/jn.00913.2016
Grant JA	2009	PSYCHOSOM MED	V71	P106	DOI 10.1097/PSY.0b013e31818f52ee
Grossman SD	2001	EXP NEUROL	V168	P273	DOI 10.1006/exnr.2001.7628
Guijt AM	2007	ARCH MED RES	V38	P113	DOI 10.1016/j.arcmed.2006.07.009
Gwak YS	2012	EXP NEUROL	V234	P362	DOI 10.1016/j.expneurol.2011.10.010
HARGREAVES K	1988	PAIN	V32	P77	DOI 10.1016/0304-3959(88)90026-7
Harte SE	2016	PLOS ONE	V11	DOI 10.1371/journal.pone.0150164
Hodgetts TJ	2002	RESUSCITATION	V54	P125	DOI 10.1016/S0300-9572(02)00100-4
Hoh DJ	2013	RESP PHYSIOL NEUROBI	V189	P450	DOI 10.1016/j.resp.2013.07.002
HOLSTEGE G	1991	PROG BRAIN RES	V87	P307
Hulsebosch CE	2000	J NEUROTRAUM	V17	P1205	DOI 10.1089/neu.2000.17.1205
Hummel M	2008	PAIN	V140	P436	DOI 10.1016/j.pain.2008.09.020
JACKSON AB	1994	ARCH PHYS MED REHAB	V75	P270	DOI 10.1016/0003-9993(94)90027-2
Jerath R	2006	MED HYPOTHESES	V67	P566	DOI 10.1016/j.mehy.2006.02.042
Johansen JP	2001	P NATL ACAD SCI USA	V98	P8077	DOI 10.1073/pnas.141218998
Kaushik RM	2006	COMPLEMENT THER MED	V14	P120	DOI 10.1016/j.ctim.2005.11.007
Khasar SG	2009	J PAIN	V10	P1073	DOI 10.1016/j.jpain.2009.04.005
Krassioukov A	2006	PROG BRAIN RES	V152	P223	DOI 10.1016/S0079-6123(05)52014-4
Krassioukov AV	2007	J REHABIL RES DEV	V44	P103	DOI 10.1682/JRRD.2005.10.0159
LaBuda CJ	2000	EXP NEUROL	V163	P490	DOI 10.1006/exnr.2000.7395
Lau D	2012	NEUROREHAB NEURAL RE	V26	P889	DOI 10.1177/1545968312445637
Lehrer P	1999	PSYCHOSOM MED	V61	P812	DOI 10.1097/00006842-199911000-00014
Lei LG	2004	EXP NEUROL	V189	P413	DOI 10.1016/j.expneurol.2004.06.012
Li JX	2013	EUR J PHARMACOL	V716	P158	DOI 10.1016/j.ejphar.2013.03.002
Li LS	2011	CELL	V147	P1615	DOI 10.1016/j.cell.2011.11.027
Loewy A.	1990	CENTRAL REGULATION A	P88
Loggia ML	2011	PAIN	V152	P592	DOI 10.1016/j.pain.2010.11.032
L?ken LS	2009	NAT NEUROSCI	V12	P547	DOI 10.1038/nn.2312
Lou S	2013	J NEUROSCI	V33	P870	DOI 10.1523/JNEUROSCI.3942-12.2013
Mahns DA	2013	EXP BRAIN RES	V227	P457	DOI 10.1007/s00221-013-3521-5
Mercier LM	2017	J NEUROPHYSIOL	V117	P767	DOI 10.1152/jn.00721.2016
Metz GAS	2000	J NEUROTRAUM	V17	P1	DOI 10.1089/neu.2000.17.1
Minami M	2009	INT REV NEUROBIOL	V85	P135	DOI 10.1016/S0074-7742(09)85010-1
Minett MS	2012	NAT COMMUN	V3	DOI 10.1038/ncomms1795
Murakami T	2013	EXP THER MED	V6	P1194	DOI 10.3892/etm.2013.1296
Noble DJ	2017	FRONT PHYSIOL	V8	DOI 10.3389/fphys.2017.00854
Noble DJ	2017	J NEUROSCI METH	V277	P88	DOI 10.1016/j.jneumeth.2016.12.007
NOBLE LJ	1985	EXP NEUROL	V88	P135	DOI 10.1016/0014-4886(85)90119-0
PAPPENHEIMER JR	1977	J PHYSIOL-LONDON	V266	P191	DOI 10.1113/jphysiol.1977.sp011763
Pramanik T	2009	J ALTERN COMPLEM MED	V15	P293	DOI 10.1089/acm.2008.0440
Refsgaard LK	2016	J NEUROSCI METH	V262	P85	DOI 10.1016/j.jneumeth.2016.01.019
ROBERTS WJ	1985	BRAIN RES	V339	P123	DOI 10.1016/0006-8993(85)90629-8
ROBERTS WJ	1982	J COMP NEUROL	V210	P204	DOI 10.1002/cne.902100211
Santuzzi CH	2013	PHYSIOTHER THEOR PR	V29	P630	DOI 10.3109/09593985.2013.774451
Seal RP	2009	NATURE	V462	P651	DOI 10.1038/nature08505
Sharma H	2012	EXP NEUROL	V235	P18	DOI 10.1016/j.expneurol.2011.12.018
Siddall PJ	2001	SPINAL CORD	V39	P63	DOI 10.1038/sj.sc.3101116
SUESS WM	1980	PSYCHOPHYSIOLOGY	V17	P535	DOI 10.1111/j.1469-8986.1980.tb02293.x
SUFKA KJ	1994	PAIN	V58	P355	DOI 10.1016/0304-3959(94)90130-9
Sunshine MD	2018	EXP NEUROL	V302	P93	DOI 10.1016/j.expneurol.2017.12.014
Tappe-Theodor A	2014	EUR J NEUROSCI	V39	P1881	DOI 10.1111/ejn.12643
Teng YD	2003	J NEUROSCI	V23	P4182
Teng YD	1999	J NEUROSCI	V19	P7037	DOI 10.1523/JNEUROSCI.19-16-07037.1999
THOR K	2000	NEUROSCIENCE	V55	P235
Vallbo ?B	1999	J NEUROPHYSIOL	V81	P2753	DOI 10.1152/jn.1999.81.6.2753
Wolf S	1941	J CLIN INVEST	V20	P521	DOI 10.1172/JCI101245
Young W	2002	PROG BRAIN RES	V137	P231
NR 78
TC 5
Z9 5
U1 0
U2 8
PU MARY ANN LIEBERT	INC
PI NEW ROCHELLE
PA 140 HUGUENOT STREET	3RD FL	NEW ROCHELLE	NY 10801 USA
SN 0897-7151
EI 1557-9042
J9 J NEUROTRAUM
JI J. Neurotrauma
PD JUN 15
PY 2019
VL 36
IS 12
BP 1909
EP 1922
DI 10.1089/neu.2018.5936
PG 14
WC Critical Care Medicine; Clinical Neurology; Neurosciences
WE Science Citation Index Expanded (SCI-EXPANDED)
SC General & Internal Medicine; Neurosciences & Neurology
GA IC1BZ
UT WOS:000470695200001
PM 30489202
DA 2024-05-07
ER
PT J
AU Jiang	X
Yu	XF
Chen	J
Jing	CF
Xu	LX
Chen	ZW
Liu	FH
Chen	L
AF Jiang	Xi
Yu	Xuefeng
Chen	Jin
Jing	Changfeng
Xu	Lexing
Chen	Ziwei
Liu	Fuhe
Chen	Lei
TI Ferulic acid improves motor function induced by spinal cord injury in
rats via inhibiting neuroinflammation and apoptosis
SO ACTA CIRURGICA BRASILEIRA
LA English
DT Article
DE Central Cord Syndrome; Apoptosis; Rats
ID AUTOPHAGY; COMBINATION; MECHANISMS; CYCLOOXYGENASE-2; EXPRESSION; CELLS;
MODEL
AB Purpose: To investigate the effect of ferulic acid (FA) on spinal cord injury (SCI)-induced motor dysfunction and to explore the possible pharmacological mechanisms. Methods: Adult male Wistar rats were used in our study. SCI was achieved by clipping the spinal cord T9 of the rat by a vascular clip for 2 minutes. The motor function of the rat was evaluated by Basso	Beattie	and Bresnahan scoring method (BBB) and inclined plane test. Hematoxylin and eosin (HE) staining	NISSL staining	and transmission electron microscopic examination were used to evaluate alterations at the histological level. Polymerase chain reaction (PCR)	Western blots	and enzyme-linked immunosorbent assays (ELISA) were employed in biochemical analysis. Results: The BBB score and inclined plane test score significantly decreased after SCI surgery	whereas chronic FA treatment (dose of 90 mg/kg	i.g.) for 28 days improved SCI-induced motor dysfunction. HE staining showed that SCI surgery induced internal spinal cord edema	but the structural changes of the spinal cord could be reversed by FA treatment. NISSL staining and transmission electron microscopic examination confirmed the improvement of the effect of FA on the injury site. In the biochemical analysis	it could be found that FA inhibited SCI-induced mRNA and protein overexpression of pro-inflammatory cytokines (IL-1 beta	IL-6	TNF-alpha)	as well as iNOS and COX-2 via the modulation of NF-kappa B level in the spinal cord of SCI rat. Moreover	the SCI-induced decrease of Bcl-2/Bax ratio was also reversed by FA treatment. However	the effect of FA on the expression of Beclin-1 was not statistically significant. Conclusion: FA showed a therapeutic effect on SCI	which may be associated with the regulation of neuroinflammation and apoptosis.
C1 [Jiang	Xi; Yu	Xuefeng; Chen	Jin; Jing	Changfeng; Xu	Lexing; Chen	Ziwei; Liu	Fuhe; Chen	Lei] Zhejiang Univ	Mingzhou Hosp	Dept Pharm	Ningbo	Peoples R China.
[Jiang	Xi] Zhejiang Pharmaceut Coll	Ningbo	Peoples R China.
[Yu	Xuefeng; Xu	Lexing; Chen	Ziwei; Liu	Fuhe; Chen	Lei] Zhejiang Pharmaceut Coll	Dept Pharm	Ningbo	Peoples R China.
C3 Zhejiang University
RP Yu	XF (corresponding author)	Zhejiang Pharmaceut Coll	Dept Pharm	Ningbo	Peoples R China.
EM yuxf_2016@163.com
RI YU	Xuefeng/B-9332-2009; Jing	Changfeng/J-4628-2019
OI Jing	Changfeng/0000-0002-1270-5353
FU Zhejiang Province Public Welfare Technology Application Research Project
[LGF18H090014	LGF18H090029]; Science and Technology Project of Zhejiang
Medical and Health Department [2020KY289]; Ningbo Natural Science
Foundation [2019A610300	2019A610301]; Science and Technology Project of
Yinzhou	Ningbo Natural Science Foundation [2019A610320]; Natural
Science Foundation of Zhejiang Province [Q20H010022]
FX Zhejiang Province Public Welfare Technology Application Research Project
[https://doi.org/10.13039/501100010248] Grant no LGF18H090014; Science
and Technology Project of Zhejiang Medical and Health Department Grant
no 2020KY289; Ningbo Natural Science Foundation
[https://doi.org/10.13039/100007834] Grant no 2019A610300 and
2019A610301; Science and Technology Project of Yinzhou	Ningbo Natural
Science Foundation Grant no 2019A610320; Natural Science Foundation of
Zhejiang Province [https://doi.org/10.13039/501100004731] Grant no
Q20H010022; Zhejiang Province Public Welfare Technology Application
Research Project [https://doi.org/10.13039/501100010248] Grant no
LGF18H090029
CR Abbaszadeh F	2020	PHARMACOL RES	V160	DOI 10.1016/j.phrs.2020.105069
Antonioli M	2017	TRENDS BIOCHEM SCI	V42	P28	DOI 10.1016/j.tibs.2016.09.008
Bauer MKA	1997	EUR J BIOCHEM	V243	P726	DOI 10.1111/j.1432-1033.1997.00726.x
Beattie MS	2000	J NEUROTRAUM	V17	P915	DOI 10.1089/neu.2000.17.915
Chatzipanteli K	2002	J NEUROTRAUM	V19	P639	DOI 10.1089/089771502753754109
Chowdhury S	2019	FRONT PHARMACOL	V10	DOI 10.3389/fphar.2019.00027
COLASANTI M	1995	J BIOL CHEM	V270	P26731	DOI 10.1074/jbc.270.45.26731
Dinh P	2009	MICROSURG	V29	P644	DOI 10.1002/micr.20685
Esposito E	2011	TRENDS PHARMACOL SCI	V32	P107	DOI 10.1016/j.tips.2010.11.009
Ge LJ	2015	ASIAN PAC J TROP MED	V8	P299	DOI 10.1016/S1995-7645(14)60334-5
Habgood MD	2007	EUR J NEUROSCI	V25	P231	DOI 10.1111/j.1460-9568.2006.05275.x
Haggerty AE	2018	BIOMED MATER	V13	DOI 10.1088/1748-605X/aaa9d8
Hains BC	2001	J NEUROTRAUM	V18	P409	DOI 10.1089/089771501750170994
Hassanzadeh S	2018	J MOL NEUROSCI	V65	P255	DOI 10.1007/s12031-018-1090-6
Ichim G	2012	EXP CELL RES	V318	P1221	DOI 10.1016/j.yexcr.2012.03.006
Jiang X	2017	BRAIN RES BULL	V135	P40	DOI 10.1016/j.brainresbull.2017.09.010
Joseph KMD	2014	APPL PHYSIOL NUTR ME	V39	P487	DOI 10.1139/apnm-2013-0262
Li ZJ	2017	FRONT MOL NEUROSCI	V10	DOI 10.3389/fnmol.2017.00183
Liang Y	2004	CELL MOL IMMUNOL	V1	P343
López-Vales R	2006	SPINE	V31	P1100
Maiuri MC	2010	EMBO J	V29	P515	DOI 10.1038/emboj.2009.377
Mao WF	2014	INT J NEUROSCI	V124	P281	DOI 10.3109/00207454.2013.838236
Minghetti L	1998	PROG NEUROBIOL	V54	P99	DOI 10.1016/S0301-0082(97)00052-X
Nasiraei-Moghadam S	2010	J MOL NEUROSCI	V41	P156	DOI 10.1007/s12031-009-9312-6
Ojha S	2015	DRUG DES DEV THER	V9	P5499	DOI 10.2147/DDDT.S90616
Park HH	2007	PHARMACOL RES	V55	P31	DOI 10.1016/j.phrs.2006.10.002
Pineau I	2007	J COMP NEUROL	V500	P267	DOI 10.1002/cne.21149
Reed JC	1997	NATURE	V387	P773	DOI 10.1038/42867
Ren ZK	2017	INT J MOL MED	V40	P1444	DOI 10.3892/ijmm.2017.3127
Silva NA	2014	PROG NEUROBIOL	V114	P25	DOI 10.1016/j.pneurobio.2013.11.002
Singh A	2014	CLIN EPIDEMIOL	V6	P309	DOI 10.2147/CLEP.S68889
Sun YM	2016	NEUROSCI LETT	V618	P139	DOI 10.1016/j.neulet.2016.02.054
Wang B	2018	BIOMED RES INT	V2018	DOI 10.1155/2018/9865403
Wu W	2014	BIOMATERIALS	V35	P2355	DOI 10.1016/j.biomaterials.2013.11.074
Xia YZ	2017	EXP THER MED	V14	P1589	DOI 10.3892/etm.2017.4674
Xie L	2017	OXID MED CELL LONGEV	V2017	DOI 10.1155/2017/7063874
Xu Y	2016	ONCOTARGET	V7	P20455	DOI 10.18632/oncotarget.7973
Zhang H	2019	INT J BIOL MACROMOL	V124	P360	DOI 10.1016/j.ijbiomac.2018.11.132
Zhang HY	2013	MOL NEUROBIOL	V48	P452	DOI 10.1007/s12035-013-8432-8
Zhao YZ	2016	ACTA BIOMATER	V29	P71	DOI 10.1016/j.actbio.2015.10.014
NR 40
TC 7
Z9 7
U1 0
U2 11
PU ACTA CIRURGICA BRASILEIRA
PI SAO PAULO
PA ALAMEDA RIO CLARO	179-41	SAO PAULO	SP 01332-010	BRAZIL
SN 0102-8650
EI 1678-2674
J9 ACTA CIR BRAS
JI Acta Cir. Bras.
PY 2021
VL 36
IS 7
AR e360705
DI 10.1590/ACB360705
PG 10
WC Surgery
WE Science Citation Index Expanded (SCI-EXPANDED)
SC Surgery
GA UP8SJ
UT WOS:000695643300002
PM 34495140
OA Green Published	gold
DA 2024-05-07
ER
PT J
AU Schneider	M
Sabo	D
Gerner	HJ
Bernd	L
AF Schneider	M
Sabo	D
Gerner	HJ
Bernd	L
TI Destructive osteoblastoma of the cervical spine with complete neurologic
recovery
SO SPINAL CORD
LA English
DT Article
DE osteoblastoma; cervical spine; spinal cord compression; operative
treatment
ID BENIGN OSTEOBLASTOMA; OSTEOID-OSTEOMA; TUMORS
AB Study design: Case report.
Objective: To describe a patient with a large tumor lesion of the 6th vertebrae affecting surrounding soft tissue	and symptoms of cord compression. Histologic diagnosis indicated a destructive osteoblastoma following dorsal and anterior resection and internal fixation.
Setting: University Hospital	Germany.
Methods: A 23-year old male patient was admitted with a 2-month history of increasing upper extremity weakness and pain. X-ray and MRI indicated massive involvement of the anterior and posterior elements of the 6th vertebrae with a large soft tissue mass. Following emergency decompression and dorsal stabilization	the pathologic investigation revealed a destructive osteoblastoma. Subsequent dorsal and anterior resection with internal fixation were performed.
Results: The patient initially presented with symptoms of beginning paraplegia of C6/7. According to the neurologic classification of spinal cord injury	motor function score was 56 and sensory function score 83. After emergency dorsal decompression and internal fixation with Luque-Instrumentation(R)	he showed increasing neurological recovery. Complete neurological recovery was achieved at 2 and 12-months postoperatively	following secondary dorsal and anterior resection of the tumor and internal fixation with bone cement (PalacosR(R)) and Harms-cage(R). Radiologic signs of local recurrence were identified I year postoperatively.
Conclusion: Osteoblastoma. of the cervical spine is rare. Patients often present with severe neurological symptoms due to significant tumor mass. Complete resection is necessary to regain full recovery	to prevent recurrence and	in some cases	malignant transformation.
C1 Heidelberg Univ	Orthopaed Hosp	Dept Orthopaed	D-69118 Heidelberg	Germany.
C3 Ruprecht Karls University Heidelberg
RP Schneider	M (corresponding author)	Heidelberg Univ	Orthopaed Hosp	Dept Orthopaed	Schlierbacher Landstr 200A	D-69118 Heidelberg	Germany.
CR Berberoglu S	1997	MED PEDIATR ONCOL	V28	P304	DOI 10.1002/(SICI)1096-911X(199704)28:4<304::AID-MPO11>3.0.CO;2-C
BORIANI S	1992	CLIN ORTHOP RELAT R	V278	P37
CAMITTA B	1991	CANCER-AM CANCER SOC	V68	P999	DOI 10.1002/1097-0142(19910901)68:5<999::AID-CNCR2820680515>3.0.CO;2-Z
CORBETT JM	1974	CLIN ORTHOP RELAT R	V98	P225
DAHLIN DC	1986	BONE TUMORS GEN ASPE	P102
DILORENZO N	1992	SURG NEUROL	V38	P12	DOI 10.1016/0090-3019(92)90206-3
DORFMANN HD	1980	NEW ENGL J MED	V303	P866
EISENBREY AB	1969	J NEUROSURG	V31	P468	DOI 10.3171/jns.1969.31.4.0468
Enneking WF.	1986	CLIN MUSCULOSKELETAL	P464
Frassica FJ	1996	ORTHOP CLIN N AM	V27	P559
Gertzbein S D	1973	J Bone Joint Surg Br	V55	P841
HEALEY JH	1986	CLIN ORTHOP RELAT R	P76
Huvos AG.	1979	BONE TUMORS DIAGNOSI	P33
JAFFE H L	1956	Bull Hosp Joint Dis	V17	P141
JANIN Y	1981	NEUROSURGERY	V8	P31	DOI 10.1227/00006123-198101000-00007
Kl?ckner C	1999	Z ORTHOP GRENZGEB	V137	pOA9
LICHTENSTEIN L	1956	CANCER-AM CANCER SOC	V9	P1044	DOI 10.1002/1097-0142(195609/10)9:5<1044::AID-CNCR2820090523>3.0.CO;2-O
MARSH BW	1975	J BONE JOINT SURG AM	VA 57	P1
MCLEOD RA	1976	AM J ROENTGENOL	V126	P321	DOI 10.2214/ajr.126.2.321
MIRRA JM	1980	BONE TUMORS DIAGNOSI	P110
MYLES ST	1988	J NEUROSURG	V68	P884	DOI 10.3171/jns.1988.68.6.0884
NEMOTO O	1990	SPINE	V15	P1272	DOI 10.1097/00007632-199012000-00008
PETTINE KA	1986	J BONE JOINT SURG AM	V68A	P354	DOI 10.2106/00004623-198668030-00007
RASKAS DS	1992	J SPINAL DISORD	V5	P204	DOI 10.1097/00002517-199206000-00010
SCHWARTZ HS	1990	J SPINAL DISORD	V3	P179
SHIKATA J	1987	SURG NEUROL	V27	P381	DOI 10.1016/0090-3019(87)90018-8
ZAMBELLI PY	1994	J PEDIATR ORTHOPED	V14	P788	DOI 10.1097/01241398-199414060-00019
NR 27
TC 20
Z9 23
U1 0
U2 0
PU NATURE PUBLISHING GROUP
PI LONDON
PA MACMILLAN BUILDING	4 CRINAN ST	LONDON N1 9XW	ENGLAND
SN 1362-4393
EI 1476-5624
J9 SPINAL CORD
JI Spinal Cord
PD MAY
PY 2002
VL 40
IS 5
BP 248
EP 252
DI 10.1038/sj.sc.3101288
PG 5
WC Clinical Neurology; Rehabilitation
WE Science Citation Index Expanded (SCI-EXPANDED)
SC Neurosciences & Neurology; Rehabilitation
GA 550PX
UT WOS:000175512400008
PM 11987008
OA Bronze
DA 2024-05-07
ER
PT J
AU Strickland	BA
Sayama	C
Brice?o	V
Lam	SK
Luerssen	TG
Jea	A
AF Strickland	Ben A.
Sayama	Christina
Briceno	Valentina
Lam	Sandi K.
Luerssen	Thomas G.
Jea	Andrew
TI Use of sub-transverse process polyester bands in pediatric spine
surgery: a case series of 4 patients with a minimum of 12 months'
follow-up
SO JOURNAL OF NEUROSURGERY-PEDIATRICS
LA English
DT Article
DE pediatric spine; spine surgery; spinal instrumentation; sub-transverse
process polyester bands
ID SUBLAMINAR; INSTRUMENTATION; CONSTRUCTS; MANAGEMENT; SCOLIOSIS; DEVICE;
WIRES
AB OBJECTIVE In a previous study	the authors reported on their experience with the use of sublaminar polyester bands as part of segmental spinal constructs. However	the risk of neurological complications with sublaminar passage of instrumentation	such as spinal cord injury	limits the use of this technique. The present study reports the novel use of sub transverse process polyester bands in posterior instrumented spinal fusions of the thoracic and lumbar spines and sacrum or ilium in 4 patients.
METHODS The authors retrospectively reviewed the demographic and procedural data of patients who had undergone posterior instrumented fusion using sub transverse process polyester bands.
RESULTS Four patients	ranging in age from 11 to 22 years	underwent posterior instrumented fusion for neuromuscular scoliosis (3 patients) and thoracic hyperkyphosis (1 patient). There were 3 instances of transverse process fracture	with application and tensioning of the polyester band in 1 patient. Importantly	there was no instance of spinal cord injury with sub transverse process passage of the polyester band. The lessons learned from this technique are discussed.
CONCLUSIONS This study has shown the "Eleghia" technique of passing sub transverse process bands to be a technically straightforward and neurologically safe method of spinal fixation. Pedicle screws	laminar/pedicle/transverse process hooks	and sublaminar metal wires/bands have been incorporated into posterior spinal constructs; they have been widely reported and used in the thoracic and lumbar spines and sacrum or ilium with varying success. This report demonstrates the promising results of hybrid posterior spinal constructs that include the Eleghia technique of passing sub transverse process polyester bands. This technique incorpo…
C1 [Strickland	Ben A.; Sayama	Christina; Briceno	Valentina; Lam	Sandi K.; Luerssen	Thomas G.; Jea	Andrew] Texas Childrens Hosp	Baylor Coll Med	Div Pediat Neurosurg	Neurospine Program	Dept Neurosurg	Houston	TX 77030 USA.
C3 Baylor College of Medicine
RP Jea	A (corresponding author)	Texas Childrens Hosp	Div Pediat Neurosurg	6621 Fannin St	CCC 1230-01	12th Fl	Houston	TX 77030 USA.
EM ahjea@texaschildrens.org
OI Lam	Sandi/0000-0003-3294-6637
CR Akmese R	2013	J SPINAL DISORD TECH	V26	P79	DOI 10.1097/BSD.0b013e3182372a2e
Bridwell KH	1997	CLIN ORTHOP RELAT R	P64
Cheng I	2005	SPINE	V30	P2104	DOI 10.1097/01.brs.0000179261.70845.b7
Christodoulou AG	1997	ACTA ORTHOP SCAND	V68	P3	DOI 10.1080/17453674.1997.11744733
Cordista Andrew	2006	Spine J	V6	P444	DOI 10.1016/j.spinee.2005.08.015
DOVE J	1989	SPINE	V14	P229	DOI 10.1097/00007632-198902000-00016
Fahim DK	2010	NEUROSURGERY	V67	P1195	DOI 10.1227/NEU.0b013e3181f258ba
Fujita M	2006	SPINE	V31	P2202	DOI 10.1097/01.brs.0000232831.63589.22
Gadgil A	2002	EUR SPINE J	V11	P321	DOI 10.1007/s00586-002-0473-z
Gazzeri R	2014	BIOMED RES INT	V2014	DOI 10.1155/2014/975052
Hongo M	2009	EUR SPINE J	V18	P1213	DOI 10.1007/s00586-009-0999-4
Ilharreborde B	2011	EUR SPINE J	V20	P289	DOI 10.1007/s00586-010-1641-1
JOHNSTON CE	1986	J BONE JOINT SURG AM	V68A	P556	DOI 10.2106/00004623-198668040-00012
La Rosa G	2011	EUR SPINE J	V20	P90	DOI 10.1007/s00586-011-1751-4
Mazda K	2009	EUR SPINE J	V18	P158	DOI 10.1007/s00586-008-0839-y
Reames DL	2011	SPINE	V36	P1484	DOI 10.1097/BRS.0b013e3181f3a326
SEGAL LS	1994	SPINE	V19	P1190	DOI 10.1097/00007632-199405001-00020
Seitz H	1998	BIOMATERIALS	V19	P189	DOI 10.1016/S0142-9612(97)00201-9
THOMETZ JG	1988	J PEDIATR ORTHOPED	V8	P129
Thompson GH	1985	ORTHOP T	V9	P123
Us AK	2001	SPINE	V26	P2392	DOI 10.1097/00007632-200111010-00018
Vora V	2007	SPINE	V32	P1869	DOI 10.1097/BRS.0b013e318108b912
WENGER D	1982	Orthopaedic Transactions	V6	P23
WILBER RG	1984	J BONE JOINT SURG AM	V66A	P1178	DOI 10.2106/00004623-198466080-00005
NR 24
TC 5
Z9 6
U1 0
U2 1
PU AMER ASSOC NEUROLOGICAL SURGEONS
PI ROLLING MEADOWS
PA 5550 MEADOWBROOK DRIVE	ROLLING MEADOWS	IL 60008 USA
SN 1933-0707
EI 1933-0715
J9 J NEUROSURG-PEDIATR
JI J. Neurosurg.-Pediatr.
PD FEB
PY 2016
VL 17
IS 2
BP 208
EP 214
DI 10.3171/2015.6.PEDS15255
PG 7
WC Clinical Neurology; Pediatrics; Surgery
WE Science Citation Index Expanded (SCI-EXPANDED)
SC Neurosciences & Neurology; Pediatrics; Surgery
GA DB9VJ
UT WOS:000368865500014
PM 26517060
OA Bronze
DA 2024-05-07
ER
PT J
AU Cheng	L
Silva	P
Dahab	R
AF Cheng	Lin
Silva	Pedro
Dahab	Raef
TI Dysbaric osteonecrosis of the humeral head in a patient with type 2
decompressive sickness
SO SPINAL CORD SERIES AND CASES
LA English
DT Article
ID RISK-FACTORS
AB Introduction Dysbaric osteonecrosis	albeit rare	have been reported in patients with decompression sickness. We report a patient with dysbaric osteonecrosis	diagnosed 60 days after presenting with decompression sickness. Case presentation A 38-year-old	previously fit and healthy male	noted his tank running out of air at approximately 40-50 m while diving	surfaced rapidly before losing consciousness. Upon gaining consciousness	he noted loss of power on all four limbs. He completed 26 sessions of hyperbaric oxygen treatment. Magnetic resonance (MR) of the spine noted T2 abnormality in the upper cervical spine	with some involvement of the central grey matter and the remainder of the cord. According to the International Standards for Neurological Classification of Spinal Cord Injury	it was noted clinically that the patient had a T9 neurological level with ASIA impairment scale A. MR imaging (MRI) of the shoulder was performed	60 days since initial presentation	after the patient complained of shoulder pain	noted non-specific subcortical oedema of the humeral head	which suggested early osteonecrosis. Discussion Dysbaric osteonecrosis is rare but remains extremely important to be recognised as a potential complication from decompressive sickness. The increased risk of pathological fractures with dysbaric osteonecrosis plays an important role as it may alter the rehabilitation prescription. One of the unique features of this case	apart from its rarity	was that it was diagnosed 60 days from his initial presentation	when he has passed his acute phase of illness.
C1 [Cheng	Lin; Dahab	Raef] Salford Royal NHS Fdn Trust	Trauma & Rehabil Unit	Stott Lane	Manchester M6 8HD	Lancs	England.
[Silva	Pedro] Southport & Ormskirk Hosp NHS Trust	North West Reg Spinal Injuries Ctr	Southport PR8 6PN	England.
C3 Salford Royal NHS Foundation Trust
RP Cheng	L; Dahab	R (corresponding author)	Salford Royal NHS Fdn Trust	Trauma & Rehabil Unit	Stott Lane	Manchester M6 8HD	Lancs	England.; Silva	P (corresponding author)	Southport & Ormskirk Hosp NHS Trust	North West Reg Spinal Injuries Ctr	Southport PR8 6PN	England.
EM Lf.cheng@doctors.org.uk; p.silva2@nhs.net; raef.dahab2@srft.nhs.uk
CR Bolte H	2005	EUR RADIOL	V15	P368	DOI 10.1007/s00330-004-2452-8
Cooper J	2020	DECOMPRESSION SICKNE
DAVIDSON J	1972	J CLIN PATHOL	V25	P1005	DOI 10.1136/jcp.25.11.1005
El-Feky M	RADIOPENIA
Gempp E	2016	JOINT BONE SPINE	V83	P357	DOI 10.1016/j.jbspin.2015.03.010
GREGG PJ	1986	CLIN ORTHOP RELAT R	P43
Hutter CDD	2000	MED HYPOTHESES	V54	P585	DOI 10.1054/mehy.1999.0901
Miyanishi K	2006	RHEUMATOLOGY	V45	P855	DOI 10.1093/rheumatology/kel013
Moon R	2019	MSD MANUAL PROFESSIO
OHTA Y	1974	J BONE JOINT SURG BR	VB 56	P3
Posadzy M	2017	EURORAD
Report from the Decompensation Sickness Central Registry and Radiological Panel	1981	LANCET	Vc318	P348
Rozmiarek J	RADIOPENIA
Shah KN	2015	CURR REV MUSCULOSKE	V8	P201	DOI 10.1007/s12178-015-9277-8
Uguen M	2014	UHM	VV41	P581
VANBLARCOM ST	1990	AM J ROENTGENOL	V155	P95	DOI 10.2214/ajr.155.1.2112875
Walder DN	1994	ENG HLTH COMPRESSED	P16
White T	2020	DYSBARIC OSTEONECROS
XUE HL	1988	UNDERSEA BIOMED RES	V15	P389
NR 19
TC 0
Z9 0
U1 0
U2 1
PU SPRINGERNATURE
PI LONDON
PA CAMPUS	4 CRINAN ST	LONDON	N1 9XW	ENGLAND
SN 2058-6124
J9 SPINAL CORD SER CASE
JI Spinal Cord Ser. Cases
PD JUL 21
PY 2021
VL 7
IS 1
AR 62
DI 10.1038/s41394-021-00414-5
PG 6
WC Clinical Neurology; Rehabilitation
WE Emerging Sources Citation Index (ESCI)
SC Neurosciences & Neurology; Rehabilitation
GA TP3PJ
UT WOS:000677505400001
PM 34290228
OA Bronze	Green Published
DA 2024-05-07
ER
PT J
AU Poon	SS
Tian	DH
Yan	T
Harrington	D
Nawaytou	O
Kuduvalli	M
Haverich	A
Ehrlich	M
Ma	WG
Sun	LZ
Estrera	AL
Field	M
AF Poon	Shi Sum
Tian	David H.
Yan	Tristan
Harrington	Deborah
Nawaytou	Omar
Kuduvalli	Manoj
Haverich	Axel
Ehrlich	Marek
Ma	Wei-Guo
Sun	Li-Zhong
Estrera	Anthony L.
Field	Mark
CA Int Aortic Arch Surg Study Grp
TI Frozen elephant trunk does not increase incidence of paraplegia in
patients with acute type A aortic dissection
SO JOURNAL OF THORACIC AND CARDIOVASCULAR SURGERY
LA English
DT Article
DE aortic aneurysm; aortic arch; paraplegia; total arch replacement; type A
aortic dissection; vascular prostheses/frozen elephant trunk
ID TOTAL ARCH REPLACEMENT; INTERNATIONAL REGISTRY; SURGERY; CONSENSUS;
ANEURYSM; RISK
AB Objective: We seek to assess the safety of total arch replacement with frozen elephant trunk for acute type A aortic dissection in respect to the risks of operative mortality	stroke	and paraplegia using an international multicenter registry (ARCH).
Methods: The ARCH Registry database from 37 participating centers was analyzed between 2000 and 2015. Patients who underwent emergency surgery for acute type A aortic dissection treated by total arch replacement with or without frozen elephant trunk were included. Operative mortality	permanent neurologic deficits	and spinal cord injury were primary end points. These end points were analyzed using univariate and hierarchical multivariate regression analyses	as well as conditional logistic regression analysis and post hoc propensity-score stratification.
Results: A total of 11	928 patients were enrolled in the ARCH database	of which 6180 were managed with total arch replacement. A comprehensive analysis was performed for 978 patients who underwent total aortic arch replacement for acute type A aortic dissection with or without frozen elephant trunk placement. In propensity-score matching	there were no significant differences between total arch replacement and frozen elephant trunk in terms of permanent neurologic deficits (11.9% vs 10.1%	P = .59) and spinal cord injury (4.0% vs 6.3%	P = .52) For patients included in the post hoc propensity-score stratification	frozen elephant trunk was associated with a statistically significantly lower mortality risk (odds ratio	0.47; P = .03).
Conclusions: The use of frozen elephant trunk for acute type A aortic dissection does not appear to increase the risk of paraplegia in appropriately selected patients at experienced centers. The exact risk factors for paraplegia remain to be determined.
C1 [Poon	Shi Sum; Harrington	Deborah; Nawaytou	Omar; Kuduvalli	Manoj; Field	Mark] Liverpool Heart & Chest Hosp	Liverpool Ctr Cardiovasc Sci	Thorac Aneurysm Serv	Thomas Dr	Liverpool L14 3PE	Merseyside	England.
[Tian	David H.; Yan	Tristan] Macquarie Univ	Collaborat Res Core Grp	Sydney	NSW	Australia.
[Yan	Tristan] Royal Prince Alfred Hosp	Dept Cardiothorac Surg	Sydney	NSW	Australia.
[Haverich	Axel] Hannover Med Sch	Dept Cardiothorac Surg	Hannover	Germany.
[Ehrlich	Marek] Univ Vienna	Dept Cardiothorac Surg	Vienna	Austria.
[Ma	Wei-Guo; Sun	Li-Zhong] Capital Med Univ	Beijing Aort Dis Ctr	Beijing Inst Heart Lung & Blood Vessel Dis	Beijing	Peoples R China.
[Ma	Wei-Guo; Sun	Li-Zhong] Capital Med Univ	Beijing Anzhen Hosp	Beijing	Peoples R China.
[Estrera	Anthony L.] Univ Texas Hlth Sci Ctr Houston UTHlth	McGovern Med Sch	Dept Cardiothorac & Vasc Surg	Houston	TX USA.
C3 Liverpool Heart & Chest Hospital; Collaborative Research Group;
Macquarie University; University of Sydney; NSW Health; Royal Prince
Alfred Hospital; Hannover Medical School; University of Vienna; Capital
Medical University; Capital Medical University; University of Texas
System; University of Texas Health Science Center Houston
RP Field	M (corresponding author)	Liverpool Heart & Chest Hosp	Liverpool Ctr Cardiovasc Sci	Thorac Aneurysm Serv	Thomas Dr	Liverpool L14 3PE	Merseyside	England.
EM mark.field@lhch.nhs.uk
RI Estrera	Anthony/ABG-4175-2021; Kuduvalli	Manoj/AAB-4452-2021; EHRLICH
Marek/GQZ-8696-2022; D	D/JWO-0847-2024; Haverich	Axel/AAC-7552-2022;
D	D/ITU-1384-2023
OI EHRLICH	Marek/0000-0002-1114-5788; Yan	Tristan/0000-0002-7473-1522
CR BORST HG	1983	THORAC CARDIOV SURG	V31	P37	DOI 10.1055/s-2007-1020290
Crump RK	2009	BIOMETRIKA	V96	P187	DOI 10.1093/biomet/asn055
Di Bartolomeo R	2017	EUR J CARDIO-THORAC	V51	P20	DOI 10.1093/ejcts/ezw335
Di Bartolomeo R	2015	J THORAC CARDIOV SUR	V149	pS105	DOI 10.1016/j.jtcvs.2014.07.098
Easo J	2012	J THORAC CARDIOV SUR	V144	P617	DOI 10.1016/j.jtcvs.2011.07.066
Flores J	2006	J THORAC CARDIOV SUR	V131	P336	DOI 10.1016/j.jtcvs.2005.09.050
Hagan PG	2000	JAMA-J AM MED ASSOC	V283	P897	DOI 10.1001/jama.283.7.897
Hoffman A	2013	J THORAC CARDIOV SUR	V145	P964	DOI 10.1016/j.jtcvs.2012.03.059
Ius F	2013	EUR J CARDIO-THORAC	V44	P949	DOI 10.1093/ejcts/ezt229
Kato Masaaki	1996	Circulation	V94	pII188
Leontyev S	2013	ANN CARDIOTHORAC SUR	V2	P606	DOI 10.3978/j.issn.2225-319X.2013.09.22
Ma Wei-Guo	2015	Aorta (Stamford)	V3	P122	DOI 10.12945/j.aorta.2015.14.062
Nishi H	2011	J THORAC CARDIOV SUR	V142	P1084	DOI 10.1016/j.jtcvs.2010.06.069
Omura A	2016	J THORAC CARDIOV SUR	V151	P341	DOI 10.1016/j.jtcvs.2015.03.068
Poon SS	2016	ANN CARDIOTHORAC SUR	V5	P156	DOI 10.21037/acs.2016.05.06
Rubin D. B.	2004	Multiple imputation for nonresponse in surveys
Shrestha M	2017	EUR J CARDIO-THORAC	V51	P29	DOI 10.1093/ejcts/ezw341
Shrestha M	2016	J THORAC CARDIOV SUR	V152	P148	DOI 10.1016/j.jtcvs.2016.02.077
Shrestha M	2015	EUR J CARDIO-THORAC	V47	P759	DOI 10.1093/ejcts/ezv085
Shrestha M	2015	EUR J CARDIO-THORAC	V47	P361	DOI 10.1093/ejcts/ezu185
Sun LZ	2011	CIRCULATION	V123	P971	DOI 10.1161/CIRCULATIONAHA.110.015081
Takagi H	2016	VASC ENDOVASC SURG	V50	P33	DOI 10.1177/1538574415624767
Tian DH	2013	ANN CARDIOTHORAC SUR	V2	P581	DOI 10.3978/j.issn.2225-319X.2013.09.07
Trimarchi S	2005	J THORAC CARDIOV SUR	V129	P112	DOI 10.1016/j.jtcvs.2004.09.005
Tsai TT	2009	EUR J VASC ENDOVASC	V37	P149	DOI 10.1016/j.ejvs.2008.11.032
Westaby S	2002	ANN THORAC SURG	V73	P707	DOI 10.1016/S0003-4975(01)03449-X
Yan TD	2014	CIRCULATION	V129	P1610	DOI 10.1161/CIRCULATIONAHA.113.006421
Yan TD	2014	EUR J CARDIO-THORAC	V45	P10	DOI 10.1093/ejcts/ezt520
Yan TD	2013	ANN CARDIOTHORAC SUR	V2	P163	DOI 10.3978/j.issn.2225-319X.2013.03.03
Zoli S	2010	ANN THORAC SURG	V90	P1237	DOI 10.1016/j.athoracsur.2010.04.091
NR 30
TC 35
Z9 37
U1 0
U2 3
PU MOSBY-ELSEVIER
PI NEW YORK
PA 360 PARK AVENUE SOUTH	NEW YORK	NY 10010-1710 USA
SN 0022-5223
EI 1097-685X
J9 J THORAC CARDIOV SUR
JI J. Thorac. Cardiovasc. Surg.
PD APR
PY 2020
VL 159
IS 4
BP 1189
EP +
DI 10.1016/j.jtcvs.2019.03.097
PG 9
WC Cardiac & Cardiovascular Systems; Respiratory System; Surgery
WE Science Citation Index Expanded (SCI-EXPANDED)
SC Cardiovascular System & Cardiology; Respiratory System; Surgery
GA KW0BY
UT WOS:000520839700022
PM 31126657
OA hybrid
DA 2024-05-07
ER
PT J
AU Kulik	A
Castner	CF
Kouchoukos	NT
AF Kulik	Alexander
Castner	Catherine F.
Kouchoukos	Nicholas T.
TI Replacement of the descending thoracic aorta: Contemporary outcomes
using hypothermic circulatory arrest
SO JOURNAL OF THORACIC AND CARDIOVASCULAR SURGERY
LA English
DT Article; Proceedings Paper
CT 35th Annual Meeting of the Western-Thoracic-Surgical-Association
CY JUN 24-27	2009
CL Banff	CANADA
SP Western Thorac Surg Assoc
ID OPEN-SURGICAL REPAIR; ENDOVASCULAR REPAIR; ANEURYSM REPAIR; STENT-GRAFT;
12-YEAR EXPERIENCE; RISK; EUROSTAR
AB Objective: Recent advances in endovascular repair have put into question the role of open surgery on the descending thoracic aorta. We evaluated our experience with replacement of the descending thoracic aorta using hypothermic circulatory arrest.
Methods: From May 1989 to August 2008	151 patients (mean age 62 +/- 15 years) had descending thoracic aorta replacement using cardiopulmonary bypass and hypothermic circulatory arrest. Concurrent distal aortic arch repair was performed in 71 patients (47%). Seventeen patients (11%) had emergency operation.
Results: The mean durations of bypass and circulatory arrest were 107 +/- 34 and 32 +/- 9 minutes	respectively. Stroke occurred in 5 patients (3.3%)	spinal cord ischemic injury in 2 patients (1.3%; 1 paraplegia	1 paraparesis)	and renal failure requiring dialysis in 2 patients (1.3%). Thirty-day and 6-month mortality rates were 4.0% and 9.9%	respectively. Following emergency operation	the 30-day mortality rate was 17.6% compared with 2.2% after elective surgery (P=.02). Five-and 10-year survival rates were 71% and 45%	respectively. Five patients required reoperation on the graft or contiguous aorta at a mean of 5 +/- 4 years after the initial repair. Five-and 10-year rates of freedom from reoperation were 96% and 92%	respectively.
Conclusions: Cardiopulmonary bypass with hypothermic circulatory arrest can be safely used for replacement of the descending thoracic aorta. Although more invasive than endovascular stent grafting	this open surgical technique provides definitive repair	maintenance of left subclavian artery patency	protection against spinal cord injury	and early mortality and morbidity rates that do not exceed those reported for endovascular repair. (J Thorac Cardiovasc Surg 2010; 139: 249-55.)
C1 [Kulik	Alexander; Castner	Catherine F.; Kouchoukos	Nicholas T.] Missouri Baptist Med Ctr	Div Cardiovasc & Thorac Surg	St Louis	MO USA.
RP Kouchoukos	NT (corresponding author)	3009 N Ballas Rd	Suite 360C	St Louis	MO 63131 USA.
EM ntkouch@aol.com
CR Bavaria JE	2007	J THORAC CARDIOV SUR	V133	P369	DOI 10.1016/j.jtcvs.2006.07.040
Brown KE	2008	J VASC SURG	V47	P714	DOI 10.1016/j.jvs.2007.12.003
Buth J	2007	J VASC SURG	V46	P1103	DOI 10.1016/j.jvs.2007.08.020
Coady Michael A	2003	Semin Thorac Cardiovasc Surg	V15	P340	DOI 10.1053/S1043-0679(03)00089-3
Cooley DA	2001	ANN THORAC SURG	V72	P707
Cooley DA	2000	EUR J CARDIO-THORAC	V18	P162	DOI 10.1016/S1010-7940(00)00499-1
DAKE MD	1994	NEW ENGL J MED	V331	P1729	DOI 10.1056/NEJM199412293312601
Demers P	2004	J THORAC CARDIOV SUR	V127	P664	DOI 10.1016/j.jtcvs.2003.10.047
Estrera AL	2005	ANN THORAC SURG	V80	P1290	DOI 10.1016/j.athoracsur.2005.02.021
Fattori R	2006	J THORAC CARDIOV SUR	V132	P332	DOI 10.1016/j.jtcvs.2006.03.055
GLEASON TG	2007	PERSPECT VASC SURG E	V19	P1110
Gravereaux EC	2001	J VASC SURG	V34	P997	DOI 10.1067/mva.2001.119890
Greenberg RK	2008	CIRCULATION	V118	P808	DOI 10.1161/CIRCULATIONAHA.108.769695
Hughes GC	2008	ANN THORAC SURG	V86	P1530	DOI 10.1016/j.athoracsur.2008.07.089
Katzen BT	2005	CIRCULATION	V112	P1663	DOI 10.1161/CIRCULATIONAHA.105.541284
Kouchoukos NT	2001	ANN THORAC SURG	V72	P699	DOI 10.1016/S0003-4975(01)02800-4
KULIK A	2009	J THORAC CA IN PRESS
Leurs LJ	2004	J VASC SURG	V40	P670	DOI 10.1016/j.jvs.2004.07.008
Makaroun MS	2005	J VASC SURG	V41	P1	DOI 10.1016/j.jvs.2004.10.046
Minatoya K	2008	J THORAC CARDIOV SUR	V136	P431	DOI 10.1016/j.jtcvs.2008.03.034
Nienaber CA	2007	SEMIN VASC SURG	V20	P81	DOI 10.1053/j.semvascsurg.2007.04.005
Patel HJ	2006	ANN THORAC SURG	V82	P2147	DOI 10.1016/j.athoracsur.2006.06.046
Patel HJ	2006	ANN THORAC SURG	V82	P90	DOI 10.1016/j.athoracsur.2006.02.055
Stone DH	2006	J VASC SURG	V44	P1188	DOI 10.1016/j.jvs.2006.08.005
Svensson LG	2003	ARCH SURG-CHICAGO	V138	P175	DOI 10.1001/archsurg.138.2.175
SVENSSON LG	2003	ARCH SURG-CHICAGO	V138	P180
Wheatley GH	2006	ANN THORAC SURG	V81	P1570	DOI 10.1016/j.athoracsur.2005.06.068
NR 27
TC 13
Z9 14
U1 0
U2 0
PU MOSBY-ELSEVIER
PI NEW YORK
PA 360 PARK AVENUE SOUTH	NEW YORK	NY 10010-1710 USA
SN 0022-5223
EI 1097-685X
J9 J THORAC CARDIOV SUR
JI J. Thorac. Cardiovasc. Surg.
PD FEB
PY 2010
VL 139
IS 2
BP 249
EP 255
DI 10.1016/j.jtcvs.2009.08.001
PG 7
WC Cardiac & Cardiovascular Systems; Respiratory System; Surgery
WE Science Citation Index Expanded (SCI-EXPANDED); Conference Proceedings Citation Index - Science (CPCI-S)
SC Cardiovascular System & Cardiology; Respiratory System; Surgery
GA 549AX
UT WOS:000274014300001
PM 19969311
OA hybrid
DA 2024-05-07
ER
PT J
AU Hart	R
Saterbak	A
Rapp	T
Clark	C
AF Hart	R
Saterbak	A
Rapp	T
Clark	C
TI Nonoperative management of dens fracture nonunion in elderly patients
without myelopathy
SO SPINE
LA English
DT Article
DE dens fractures; nonunions; elderly; natural history; myelopathy
ID ODONTOID FRACTURES; CERVICAL-SPINE
AB Design. A retrospective review of elderly patients treated without surgery for chronic mobile nonunions of the odontoid process. Patients were observed on an annual basis with clinical examinations and flexion/extensions plain film radiographs.
Objectives	To evaluate the clinical and radiographic results of elderly patients without myelopathy treated without surgery for dens fracture nonunion.
Summary of Background Data. Because of the risk of progressive myelopathy or sudden neurologic injury	many surgeons recommend operative stabilization for patients with mobile dens nonunions who are able to withstand an operation. There is	however	a lack of in formation about the radiographic and neurologic progression of dens nonunions. Although a less aggressive surgical approach has been recommended by some authors for elderly or medically compromised patients with acute fractures	long-term follow-up evaluation of patients with resulting nonunions has not been reported.
Methods. A series of elderly patients with chronic	unstable	dens nonunions without myelopathy were treated with a nonoperative treatment protocol. Patients were informed of the nature of their lesion	including the risk of acute or chronic spinal cord injury and the options for operative treatment. Patients were evaluated yearly for clinical and radiographic progression. No intervention to slow progression of atlantoaxial instability was undertaken.
Results. None of the patients developed myelopathic symptoms during the follow-up period	and no patient experienced more than a 1 mm radiographic increase in aylantoaxial excursion. None of the reported patients had less than 14 mm available for the spinal cord in either flexion or extension at the start of clinical monitoring.
Conclusions. Although further follow-up evaluation is needed	the authors believe on the basis of this review that this treatment protocol may be considered for patients who are poor candidates for surgical fusion.
C1 Univ Iowa Hosp & Clin	Dept Orthopaed Surg	Iowa City	IA 52242 USA.
Oregon Hlth & Sci Univ	Dept Orthopaed & Rehabil	Portland	OR 97201 USA.
St Croix Orthopaed	Stillwater	MN USA.
Univ Washington	Dept Orthopaed	Seattle	WA 98195 USA.
C3 University of Iowa; Oregon Health & Science University; University of
Washington; University of Washington Seattle
RP Univ Iowa Hosp & Clin	Dept Orthopaed Surg	Iowa City	IA 52242 USA.
OI Clark	Charles/0000-0002-8586-3504;	Tim/0000-0002-1444-0803
CR ANDERSON LD	1974	J BONE JOINT SURG AM	VA 56	P1663	DOI 10.2106/00004623-197456080-00017
BEDNAR DA	1995	J SPINAL DISORD	V8	P166
Blacksin MF	1999	SPINE	V24	P158	DOI 10.1097/00007632-199901150-00016
BODEN SD	1993	J BONE JOINT SURG AM	V75A	P1282	DOI 10.2106/00004623-199309000-00004
BOHLMAN HH	1979	J BONE JOINT SURG AM	V61	P1119	DOI 10.2106/00004623-197961080-00001
CLARK CR	1985	J BONE JOINT SURG AM	V67A	P1340	DOI 10.2106/00004623-198567090-00006
CROCKARD HA	1993	J NEUROSURG	V78	P579	DOI 10.3171/jns.1993.78.4.0579
EKONG CEU	1981	NEUROSURGERY	V9	P631	DOI 10.1227/00006123-198112000-00004
HANIGAN WC	1993	J NEUROSURG	V78	P32	DOI 10.3171/jns.1993.78.1.0032
MOSKOVICH R	1990	J TRAUMA	V30	P222	DOI 10.1097/00005373-199002000-00017
MOURADIAN WH	1978	ORTHOP CLIN N AM	V9	P985
NACHEMSON A	1960	ACTA ORTHOP SCAND	V29	P185
PARADIS GR	1973	J TRAUMA	V13	P359	DOI 10.1097/00005373-197304000-00016
PEPIN JW	1985	CLIN ORTHOP RELAT R	V193	P178
RYAN MD	1993	J SPINAL DISORD	V6	P397	DOI 10.1097/00002517-199306050-00005
SCHATZKER J	1975	CLIN ORTHOP RELAT R	P127
SCHIESS RJ	1982	J NEUROSURG	V57	P496	DOI 10.3171/jns.1982.57.4.0496
SCHIFF DCM	1973	J BONE JOINT SURG AM	VA 55	P1450	DOI 10.2106/00004623-197355070-00012
SOUTHWICK WO	1980	J BONE JOINT SURG AM	V62	P482	DOI 10.2106/00004623-198062030-00023
STRATFORD J	1957	J NEUROSURG	V14	P97	DOI 10.3171/jns.1957.14.1.0097
Weller SJ	1997	SURG NEUROL	V47	P274	DOI 10.1016/S0090-3019(96)00362-X
WISOFF HS	1984	SURG NEUROL	V22	P547	DOI 10.1016/0090-3019(84)90430-0
NR 22
TC 74
Z9 76
U1 0
U2 2
PU LIPPINCOTT WILLIAMS & WILKINS
PI PHILADELPHIA
PA TWO COMMERCE SQ	2001 MARKET ST	PHILADELPHIA	PA 19103 USA
SN 0362-2436
EI 1528-1159
J9 SPINE
JI SPINE
PD JUN 1
PY 2000
VL 25
IS 11
BP 1339
EP 1343
DI 10.1097/00007632-200006010-00004
PG 5
WC Clinical Neurology; Orthopedics
WE Science Citation Index Expanded (SCI-EXPANDED)
SC Neurosciences & Neurology; Orthopedics
GA 321BN
UT WOS:000087435200003
PM 10828914
DA 2024-05-07
ER
PT J
AU Ewelt	C
Stummer	W
Klink	B
Felsberg	J
Steiger	HJ
Sabel	M
AF Ewelt	Christian
Stummer	Walter
Klink	Barbara
Felsberg	Joerg
Steiger	Hans-Jakob
Sabel	Michael
TI Cordectomy as final treatment option for diffuse intramedullary
malignant glioma using 5-ALA fluorescence-guided resection
SO CLINICAL NEUROLOGY AND NEUROSURGERY
LA English
DT Article
DE Malignant spinal glioma; 5-Aminolevulinic acid; Cordectomy; Resection;
Neurosurgery; Neurooncology
ID SPINAL-CORD TRANSECTION; 5-AMINOLEVULINIC ACID; PHOTODYNAMIC THERAPY;
PHOTOSENSITIZATION; MECHANISM; SURGERY; CANCER
AB Background: We present a case of an anaplastic astrocytoma (WHO-grade III	AA III) in a 27-year-old woman treated by spinal cordectomy. The patient was pretreated by surgery	radiation therapy and temozolomide chemotherapy and repeat surgery at recurrence. Later on	she developed paraplegia and a diffuse severe pain syndrome. MRI demonstrated intramedullar invasion from T12 to T9. To assess tumor invasion intraoperatively	we used tumor fluorescence derived from 5-aminolevulinic acid (5-ALA).
Patients course: The spinal cord was amputated caudally to the root entry zones of the T10 sensory roots. Additional cordectomy was performed because of tumor infiltration at the cut end to T9 as identified by intraoperative tumor fluorescence	and as verified histologically. The final transected level was between T8 and T9	and the cut end did not reveal any tumor invasion intraoperatively by tumor fluorescence and postoperatively by MRI and with regard to the pathological result. After surgery	the patient was unchanged concerning spasticity	motor and sensory function	and showed complete relief of pain. She refused additional adjuvant therapy. The patient is free of recurrence 15 months after surgery.
Conclusion: Our observation suggests 5-ALA fluorescence-guided resections to be useful in the context of malignant spinal cord gliomas. Furthermore	our particular case indicates that palliative spinal cordectomy with a wide margin and intraoperative resection using fluorescence guidance may be a final option for patients with recurrent spinal malignant glioma presenting with complete deficit below the lesion. (C) 2010 Elsevier B.V. All rights reserved.
C1 [Ewelt	Christian; Steiger	Hans-Jakob; Sabel	Michael] Univ Dusseldorf	Dept Neurosurg	D-40225 Dusseldorf	Germany.
[Klink	Barbara; Felsberg	Joerg] Univ Dusseldorf	Inst Neuropathol	D-40225 Dusseldorf	Germany.
[Ewelt	Christian; Stummer	Walter] Univ Munster	Dept Neurosurg	Munster	Germany.
C3 Heinrich Heine University Dusseldorf; Heinrich Heine University
Dusseldorf; University of Munster
RP Ewelt	C (corresponding author)	Univ Dusseldorf	Dept Neurosurg	Morrenstr 5	D-40225 Dusseldorf	Germany.
EM christian.ewelt@med.uni-duesseldorf.de
RI Stummer	Walter/AAA-3319-2020; Stummer	Walter/AAF-9043-2019; Steiger
Hans-Jakob/AAN-8307-2021
OI Steiger	Hans-Jakob/0000-0002-8249-2998; Sabel
Michael/0009-0000-1485-7820; Klink	Barbara/0000-0002-8753-8238
CR ALVISI C	1984	ACTA NEUROCHIR	V70	P169	DOI 10.1007/BF01406647
CIAPPETTA P	1991	NEUROSURGERY	V28	P302	DOI 10.1227/00006123-199102000-00022
COHEN AR	1989	J NEUROSURG	V70	P50	DOI 10.3171/jns.1989.70.1.0050
GRANT WE	1993	LANCET	V342	P147	DOI 10.1016/0140-6736(93)91347-O
KAO CC	1977	J NEUROSURG	V46	P197	DOI 10.3171/jns.1977.46.2.0197
KAO CC	1977	J NEUROSURG	V46	P745	DOI 10.3171/jns.1977.46.6.0745
Kriegmair M	1996	J UROLOGY	V155	P105	DOI 10.1016/S0022-5347(01)66559-5
Kyoshima K	2002	J CLIN NEUROSCI	V9	P211	DOI 10.1054/jocn.2001.0929
Laxton AW	2006	J NEUROSURG-SPINE	V4	P174	DOI 10.3171/spi.2006.4.2.174
Marchan EM	2007	J NEUROSURG-SPINE	V7	P656	DOI 10.3171/SPI-07/12/656
Raco A	2005	NEUROSURGERY	V56	P972	DOI 10.1227/01.NEU.0000158318.66568.CC
Raza SM	2005	J SPINAL DISORD TECH	V18	P449	DOI 10.1097/01.bsd.0000155032.69394.23
REGULA J	1995	GUT	V36	P67	DOI 10.1136/gut.36.1.67
Shimizu S	2006	J NEUROSURG-SPINE	V5	P380	DOI 10.3171/spi.2006.5.4.380
Stummer W	2006	LANCET ONCOL	V7	P392	DOI 10.1016/S1470-2045(06)70665-9
NR 15
TC 25
Z9 26
U1 0
U2 5
PU ELSEVIER SCIENCE BV
PI AMSTERDAM
PA PO BOX 211	1000 AE AMSTERDAM	NETHERLANDS
SN 0303-8467
EI 1872-6968
J9 CLIN NEUROL NEUROSUR
JI Clin. Neurol. Neurosurg.
PD MAY
PY 2010
VL 112
IS 4
BP 357
EP 361
DI 10.1016/j.clineuro.2009.12.013
PG 5
WC Clinical Neurology; Surgery
WE Science Citation Index Expanded (SCI-EXPANDED)
SC Neurosciences & Neurology; Surgery
GA 598KR
UT WOS:000277836200020
PM 20061079
DA 2024-05-07
ER
PT J
AU Reece	TB
Okonkwo	DO
Ellman	PI
Maxey	TS
Tache-Leon	C
Warren	PS
Laurent	JJ
Linden	J
Kron	IL
Tribble	CG
Kern	JA
AF Reece	TB
Okonkwo	DO
Ellman	PI
Maxey	TS
Tache-Leon	C
Warren	PS
Laurent	JJ
Linden	J
Kron	IL
Tribble	CG
Kern	JA
TI Comparison of systemic and retrograde delivery of adenosine
A<sub>2A</sub> agonist for attenuation of spinal cord injury after
thoracic aortic cross-clamping
SO ANNALS OF THORACIC SURGERY
LA English
DT Article
ID CEREBROSPINAL-FLUID DRAINAGE; ISCHEMIA-REPERFUSION INJURY; RECEPTOR
ACTIVATION; REDUCES PARALYSIS; VENOUS PERFUSION; ANEURYSM REPAIR;
PROTECTION; PARAPLEGIA; EXPERIENCE; EVOLUTION
AB Background. Paraplegia remains a devastating complication of thoracic aortic surgery	which has been attenuated by retrograde adenosine and systemic adenosine A(2A) receptor activation. We hypothesized that despite retrograde spinal perfusion of an adenosine A(2A) agonist (ATL-146e)	systemic therapy produces superior spinal cord protection with reduced inflammation.
Methods. Forty pigs underwent 30-minute thoracic aortic cross-clamping. Pigs received: no therapy (control); retrograde saline (retrograde control); retrograde ATL-146e; systemic ATL-146e; systemic ATL-146e with retrograde saline; or systemic and retrograde ATL-146e. Retrograde therapies were given during ischemia. Systemic ATL-146e (0.06 mu g . kg(-1) . min(-1)) was given intravenously for 3 hou…	motor function was assessed using the Tarlov scale. Tissue was analyzed for neuronal viability	microtubule-associated protein-2 expression	and neutrophil sequestration (myeloperoxidase activity).
Results. Four pigs received retrograde barium showing both radiographic and histologic spinal cord perfusion. Tarlov scores at 24 hours were significantly improved versus both control groups in all ATL groups except the combined ATL-146e group (all p < 0.05). Neuronal viability by hematoxylin and eosin stain was significantly preserved in systemic ATL groups compared with both control groups (all…
Conclusions. Both retrograde and systemic ATL-146e therapies attenuate ischemic spinal cord injury	but combining the two routes was less effective. Given comparable results between the two routes and the simplicity of systemic delivery	peripheral venous ATL-146e at reperfusion should be preferred for spinal cord protection in thoracic aortic surgery.
C1 Univ Virginia	Dept Surg	Charlottesville	VA 22908 USA.
Univ Virginia	Dept Neurosurg	Charlottesville	VA 22908 USA.
Cardiovasc Res Ctr	Charlottesville	VA 22908 USA.
C3 University of Virginia; University of Virginia
RP Univ Virginia	Dept Surg	POB 801359	MR4 Bldg	Room 3116	Charlottesville	VA 22908 USA.
EM tbr5q@virginia.edu
RI Linden	Joel/AAH-5690-2020
CR Cambria R P	2000	Semin Vasc Surg	V13	P315
Cassada DC	2001	J VASC SURG	V34	P482	DOI 10.1067/mva.2001.117996
Cassada DC	2001	SURGERY	V130	P230	DOI 10.1067/msy.2001.115838
Cassada DC	2002	ANN THORAC SURG	V74	P846	DOI 10.1016/S0003-4975(02)03793-1
Coselli JS	1996	ANN THORAC SURG	V61	P269
Coselli JS	2002	J VASC SURG	V35	P631	DOI 10.1067/mva.2002.122024
COX GS	1992	J VASC SURG	V15	P780	DOI 10.1016/0741-5214(92)90712-H
CRAWFORD ES	1986	J VASC SURG	V3	P389	DOI 10.1067/mva.1986.avs0030389
Gangemi JJ	2000	ANN THORAC SURG	V69	P1744	DOI 10.1016/S0003-4975(00)01354-0
Kanellopoulos GK	1997	ANN THORAC SURG	V64	P1279	DOI 10.1016/S0003-4975(97)00903-X
LAWRIE GM	1994	J CARDIAC SURG	V9	P648	DOI 10.1111/j.1540-8191.1994.tb00899.x
Linden J	2001	ANNU REV PHARMACOL	V41	P775	DOI 10.1146/annurev.pharmtox.41.1.775
Okusa MD	1999	AM J PHYSIOL-RENAL	V277	pF404	DOI 10.1152/ajprenal.1999.277.3.F404
Parrino PE	2000	J VASC SURG	V32	P171	DOI 10.1067/mva.2000.105003
Peart J	2002	J CARDIOVASC PHARM	V39	P117	DOI 10.1097/00005344-200201000-00013
Reece T Brett	2003	Semin Thorac Cardiovasc Surg	V15	P365	DOI 10.1053/S1043-0679(03)00088-1
Reece TB	2004	J THORAC CARDIOV SUR	V128	P925	DOI 10.1016/j.jtcvs.2004.08.019
Reece TB	2005	ANN THORAC SURG	V79	P1189	DOI 10.1016/j.athoracsur.2004.09.038
REECE TB	2003	J AM COLL SURG S	V197	P30
Rokkas C K	1998	Semin Thorac Cardiovasc Surg	V10	P57
Ross SC	1999	J HEART LUNG TRANSPL	V18	P994	DOI 10.1016/S1053-2498(99)00066-2
Ross SD	2000	J THORAC CARDIOV SUR	V119	P588	DOI 10.1016/S0022-5223(00)70141-3
SEIBEL PS	1993	J VASC SURG	V18	P153	DOI 10.1016/0741-5214(93)90594-C
Sun J	1998	J CARDIOVASC SURG	V39	P839
Winnerkvist A	2002	SCAND CARDIOVASC J	V36	P6	DOI 10.1080/140174302317282320
NR 25
TC 16
Z9 18
U1 0
U2 0
PU ELSEVIER SCIENCE INC
PI NEW YORK
PA 360 PARK AVE SOUTH	NEW YORK	NY 10010-1710 USA
SN 0003-4975
EI 1552-6259
J9 ANN THORAC SURG
JI Ann. Thorac. Surg.
PD MAR
PY 2006
VL 81
IS 3
BP 902
EP 909
DI 10.1016/j.athoracsur.2005.09.023
PG 8
WC Cardiac & Cardiovascular Systems; Respiratory System; Surgery
WE Science Citation Index Expanded (SCI-EXPANDED)
SC Cardiovascular System & Cardiology; Respiratory System; Surgery
GA 019NN
UT WOS:000235844100020
PM 16488692
DA 2024-05-07
ER
PT J
AU Park	YK
Tator	CH
AF Park	YK
Tator	CH
TI Prevention of arachnoiditis and postoperative tethering of the spinal
cord with Gore-Tex surgical membrane: An experimental study with rats
SO NEUROSURGERY
LA English
DT Article
DE collagen-coated Vicryl mesh; dural repair; dural substitute; Core-Tex
surgical membrane; lyophilized dura; spinal cord
ID VICRYL POLYGLACTIN-910 MESH; SILASTIC DURAL SUBSTITUTE;
CREUTZFELDT-JAKOB DISEASE; NEUROSURGICAL USE; COLLAGEN VICRYL; GRAFT;
REPAIR; MATER; INJURY; COMPLICATION
AB OBJECTIVE: Arachnoidal adhesions and inflammation were evaluated in 72 rats after spinal dural repair with one of three materials	i.e.	Gore-Tex surgical membrane	collagen-coated Vicryl mesh	or lyophilized spinal dural allograft.
METHODS: Laminectomy at L1 was performed	and then a 3-x 4-mm segment of spinal dura mater and arachnoid membrane was excised. After implantation of the dural substitute	the animals were divided into normal and injured groups. In the injured group	a spinal cord injury was produced at the midpoint of the duraplasty site by the clip compression technique	with 25-g force for 1 minute. Neurological performance was assessed by the inclined plane technique	and groups of rats were killed at 8 to 24 weeks after surgery. The spinal column was removed en bloc and processed for histological examination.
RESULTS: There were no differences in neurological function among the three dural substitutes in either injured or noninjured rats. However	there were major differences among the groups in the incidence and severity of arachnoid adhesions and tethering. The neural tissue was bound to a thick neomembrane surrounding the lyophilized dural allograft and the collagen-coated Vicryl mesh. In contrast	the Gore-Tex surgical membrane induced only a thin membranous adhesion	which was loose and flexible. The inflammatory and foreign body response was most pronounced in rats treated with collagen-coated Vicryl mesh	at 8 and 24 weeks.
CONCLUSION: In the present study	Core-Tex surgical membrane was a very good material for the surgical repair of spinal dural defects. Additional experimental studies are required to compare Gore-Tex membrane with autologous tissues.
C1 Toronto Hosp	Div Neurosurg	Toronto	ON M5T 2S8	Canada.
Toronto Hosp	Canadian Parapleg Assoc	Spinal Cord Injury Res Lab	Toronto	ON M5T 2S8	Canada.
Univ Toronto	Toronto	ON	Canada.
C3 University of Toronto; University Health Network Toronto; University of
Toronto; University Health Network Toronto; University of Toronto
RP Tator	CH (corresponding author)	Toronto Hosp	Div Neurosurg	399 Bathurst St	Toronto	ON M5T 2S8	Canada.
CR ABBOTT WM	1971	J NEUROSURG	V34	P770	DOI 10.3171/jns.1971.34.6.0770
ADEGBITE AB	1983	J NEUROSURG	V58	P295	DOI 10.3171/jns.1983.58.2.0295
CANTORE G	1987	J NEUROSURG	V66	P93	DOI 10.3171/jns.1987.66.1.0093
COHEN AR	1989	J NEUROSURG	V70	P633	DOI 10.3171/jns.1989.70.4.0633
COLLINS RLL	1991	J BIOMED MATER RES	V25	P267	DOI 10.1002/jbm.820250212
FISHER WS	1983	NEUROSURGERY	V13	P715	DOI 10.1227/00006123-198312000-00020
FONTANA R	1992	ACTA NEUROCHIR	V115	P64	DOI 10.1007/BF01400594
GEORGE B	1989	NEUROCHIRURGIE	V35	P145
GOMEZ H	1989	NEUROSURGERY	V24	P115	DOI 10.1227/00006123-198901000-00022
GONDO G	1991	Neurological Surgery	V19	P59
GORHAM SD	1987	UROL RES	V15	P53
GORTLER M	1991	NEUROCHIRURGIA	V34	P103
GUDMUNDSSON G	1995	ACTA NEUROCHIR	V132	P145	DOI 10.1007/BF01404863
HARADA Y	1988	J THORAC CARDIOV SUR	V96	P811
HATANAKA M	1992	RES NEW MED DEV	V1	P183
HOFFMAN HJ	1985	J NEUROSURG	V62	P1	DOI 10.3171/jns.1985.62.1.0001
INOUE HK	1994	J NEUROSURG	V80	P689	DOI 10.3171/jns.1994.80.4.0689
Keller J T	1989	J Spinal Disord	V2	P87
KELLER JT	1978	J NEUROSURG	V49	P412	DOI 10.3171/jns.1978.49.3.0412
KELLER JT	1984	J NEUROSURG	V60	P1022	DOI 10.3171/jns.1984.60.5.1022
KLINE DG	1965	ARCH SURG-CHICAGO	V91	P924
LAUN A	1990	ACTA NEUROCHIR	V107	P16	DOI 10.1007/BF01402607
LEE JF	1967	J NEUROSURG	V27	P558	DOI 10.3171/jns.1967.27.6.0558
MACFARLANE MR	1979	J NEUROL NEUROSUR PS	V42	P854	DOI 10.1136/jnnp.42.9.854
MASULLO C	1989	J NEUROSURG	V71	P954
MAURER PK	1985	J NEUROSURG	V63	P448	DOI 10.3171/jns.1985.63.3.0448
MAYER PJ	1989	J BONE JOINT SURG AM	V71A	P1090	DOI 10.2106/00004623-198971070-00018
MEDDINGS N	1992	ACTA NEUROCHIR	V117	P53	DOI 10.1007/BF01400636
Minale C	1988	J Card Surg	V3	P193	DOI 10.1111/j.1540-8191.1988.tb00239.x
NAROTAM PK	1995	J NEUROSURG	V82	P406	DOI 10.3171/jns.1995.82.3.0406
NISBET TJ	1989	JAMA-J AM MED ASSOC	V261	P1118
NUSSBAUM CE	1989	J NEUROSURG	V71	P124	DOI 10.3171/jns.1989.71.1.0124
ONEILL P	1984	J NEUROSURG	V61	P351	DOI 10.3171/jns.1984.61.2.0351
PARK TS	1986	PEDIATR NEUROSCI	V12	P315
PIETRUCHA K	1991	BIOMATERIALS	V12	P320	DOI 10.1016/0142-9612(91)90041-8
PRITCHARD J	1987	MMWR-MORBID MORTAL W	V36	P49
PRUSICK VR	1988	J BONE JOINT SURG AM	V70A	P1256	DOI 10.2106/00004623-198870080-00023
REVUELTA JM	1985	J THORAC CARDIOV SUR	V89	P451
RIVLIN AS	1977	J NEUROSURG	V47	P577	DOI 10.3171/jns.1977.47.4.0577
RIVLIN AS	1978	SURG NEUROL	V10	P39
SAKAS DE	1990	J NEUROSURG	V73	P936	DOI 10.3171/jns.1990.73.6.0936
SANGALLI F	1992	NEUROSURGERY	V30	P396	DOI 10.1227/00006123-199203000-00014
SCOTT R	1988	BRIT J UROL	V62	P26	DOI 10.1111/j.1464-410X.1988.tb04259.x
SHIRANE R	1994	NEUROSURGEONS	V13	P154
SIMPSON D	1984	J NEUROSURG	V60	P408	DOI 10.3171/jns.1984.60.2.0408
TAMAKI N	1988	J NEUROSURG	V69	P393	DOI 10.3171/jns.1988.69.3.0393
TATOR CH	1995	BRAIN PATHOL	V5	P407	DOI 10.1111/j.1750-3639.1995.tb00619.x
Tator CH.	1996	NEUROSURGERY	V2nd ed	P2847
THADANI V	1988	J NEUROSURG	V69	P766	DOI 10.3171/jns.1988.69.5.0766
THAMMAVARAM KV	1990	SOUTHERN MED J	V83	P634	DOI 10.1097/00007611-199006000-00009
THOMPSON D	1994	J NEUROL NEUROSUR PS	V57	P646	DOI 10.1136/jnnp.57.5.646
VANAKKERVEEKEN PF	1986	SPINE	V11	P501	DOI 10.1097/00007632-198606000-00024
VENES JL	1985	NEUROSURGERY	V17	P111	DOI 10.1227/00006123-198507000-00022
Yamagata Sen	1993	Neurologia Medico-Chirurgica	V33	P582	DOI 10.2176/nmc.33.582
NR 54
TC 51
Z9 75
U1 0
U2 5
PU OXFORD UNIV PRESS INC
PI CARY
PA JOURNALS DEPT	2001 EVANS RD	CARY	NC 27513 USA
SN 0148-396X
EI 1524-4040
J9 NEUROSURGERY
JI Neurosurgery
PD APR
PY 1998
VL 42
IS 4
BP 813
EP 823
DI 10.1097/00006123-199804000-00076
PG 11
WC Clinical Neurology; Surgery
WE Science Citation Index Expanded (SCI-EXPANDED)
SC Neurosciences & Neurology; Surgery
GA ZK415
UT WOS:000073318600069
PM 9574646
OA hybrid
DA 2024-05-07
ER
PT J
AU Arias	MVB
Mendes	DS
Reis	ND
AF Bahr Arias	Monica Vicky
Mendes	Daniela Scapini
Reis Filho	Nazilton de Paula
TI Functional neurologic recovery in two dogs diagnosed with severe
luxation of the vertebral column
SO SEMINA-CIENCIAS AGRARIAS
LA English
DT Article
DE Nervous system; spinal cord; dogs
ID SPINAL-CORD INJURIES
AB Traumatic injuries to the vertebral column	spinal cord	and cauda equina nerve roots occur frequently in human and veterinary medicine and lead to devastating consequences. Complications include partial or complete loss of motor	sensory	and visceral functions	which are among the main causes of euthanasia in dogs. The present case report describes neurological functional recovery in two dogs that were treated surgically for severe spinal fracture and vertebral luxation. In the first case	a stray	mixed breed puppy was diagnosed with thoracolumbar syndrome and Schiff-Scherrington posture	as well as a T13 caudal epiphyseal fracture with 100% luxation between vertebrae T13 and L1; despite these injuries	the animal did show deep pain sensation in the pelvic limbs. Decompression through hemilaminectomy and spinal stabilization with vertebral body pins and bone cement were performed	and the treatment was supplemented with physiotherapy and acupuncture. In the second case	a mixed breed dog was diagnosed with a vertebral fracture and severe luxation between L6 and L7 after a vehicular trauma	but maintained nociception and perineal reflex. Surgical stabilization of the spine was performed using a modified dorsal segmental fixation technique Both patients showed significant recovery of neurological function. Complete luxation of the spinal canal observed radiographically does not mean a poor prognosis	and in some cases	motor	sensory	and visceral functions all have the potential for recovery. In the first case the determining factor for good prognosis was the presence of deep pain perception	and in the second case the prognosis was determined by the presence of sensitivity and anal sphincter tone during the initial neurological examination.
C1 [Bahr Arias	Monica Vicky] Univ Estadual Londrina	Dept Clin Vet	Londrina	PR	Brazil.
[Mendes	Daniela Scapini] UNIFIL	Ctr Univ Filadelfia	Med Vet	Hosp Vet	Londrina	PR	Brazil.
[Reis Filho	Nazilton de Paula] UNESP	Fac Ciencias Agr & Vet	Jaboticabal	SP	Brazil.
C3 Universidade Estadual de Londrina; Universidade Estadual Paulista
RP Arias	MVB (corresponding author)	Univ Estadual Londrina	Dept Clin Vet	Londrina	PR	Brazil.
EM vicky@uel.br; dani_scapini@hotmail.com; nazilton@hotmail.com
RI Bahr Arias	Monica Vicky/G-9235-2012
CR ARAUJO B. M.	2012	REV CIENTIFICA MED V	V10	P372
Braund K.G.	2003	Clinical Neurology in Small Animals: Localization	Diagnosis and Treatment
DEWEY C. W.	2013	SMALL ANIMAL SURG	P1508
Dewey C.W.	2013	Small Animal Surgery	V4th	P1529
Jeffery ND	2010	VET CLIN N AM-SMALL	V40	P809	DOI 10.1016/j.cvsm.2010.05.004
Kinns J	2006	VET RADIOL ULTRASOUN	V47	P563	DOI 10.1111/j.1740-8261.2006.00186.x
Kube SA	2008	COMPENDIUM	V30	P496
Mendes DS	2012	PESQUI VET BRASIL	V32	P1304	DOI 10.1590/S0100-736X2012001200015
PEDRO NETO O.	2002	REV BRASILEIRA CIE S	V9	P72
SEIM III H.B.	2005	CIRURGIA PEQUENOS AN	P1259
Webb AA	2010	CAN VET J	V51	P598
WEH M.	2013	VET SURG SMALL ANIMA	P487
NR 12
TC 1
Z9 2
U1 2
U2 17
PU UNIV ESTADUAL LONDRINA
PI LONDRINA
PA CAXIA POSTAL 6001	LONDRINA	PARANA 86501-990	BRAZIL
SN 1676-546X
EI 1679-0359
J9 SEMIN-CIENC AGRAR
JI Semin.-Cienc. Agrar.
PY 2015
VL 36
IS 2
BP 901
EP 908
DI 10.5433/1679-0359.2015v36n2p901
PG 8
WC Agriculture	Multidisciplinary
WE Science Citation Index Expanded (SCI-EXPANDED)
SC Agriculture
GA CI8BD
UT WOS:000354991600029
OA Green Published	Green Submitted	gold
DA 2024-05-07
ER
PT J
AU Sinha	D
Karri	K
Arunkalaivanan	AS
AF Sinha	D.
Karri	K.
Arunkalaivanan	A. S.
TI Applications of Botulinum toxin in urogynaecology
SO EUROPEAN JOURNAL OF OBSTETRICS & GYNECOLOGY AND REPRODUCTIVE BIOLOGY
LA English
DT Review
DE Botulinum toxin-A; Botulinum toxin; neurogenic bladder; detrusor
overactivity; detrusor sphincter dyssynergia; spinal cord injury;
interstitial cystitis; pelvic pain
ID NEUROGENIC DETRUSOR OVERACTIVITY; LOWER URINARY-TRACT; CORD INJURY
PATIENTS; A TOXIN; SPHINCTER DYSSYNERGIA; INTRAVESICAL RESINIFERATOXIN;
DOUBLE-BLIND; VOIDING DYSFUNCTION; NERVE-FIBERS; SEROTYPE-A
AB Botulinum toxin (BTX) is a neurotoxin produced by bacterium clostridium. It is the most poisonous naturally occurring substance known to mankind. The neurotoxin binds to the peripheral cholinergic terminals and inhibits acetylcholine release at that junction leading to flaccid paralysis. This process appears to offer an attractive therapeutic option	filling the void between anticholinergics and surgery in cases of neurogenic and idiopathic detrusor overactivity	detrusor sphincter dyssynergia (DSD)	interstitial cystitis and pelvic pain. This article reviews the application of Botulinum toxin A in these conditions. (C) 2007 Elsevier Ireland Ltd. All rights reserved.
C1 City Hosp	Birmingham B18 7QH	W Midlands	England.
C3 University of Birmingham
RP Sinha	D (corresponding author)	14 Wellington Close	Kingswinford DY6 8JG	W Midlands	England.
EM adsinha@hotmail.com; samyu17@hotmail.com;
anga.arunkalaivanan@swbh.nhs.uk
[truncated: 323,183+ more rows]
[truncated: 26 more columns]
